# Supplementary material for: (2E)-2-(4-Fluoro­benzyl­idene)hydrazinecarboxamide
Source: Acta Crystallogr Sect E Struct Rep Online. 2011 Oct 8;67(Pt 11):o2885–6. doi: 10.1107/S1600536811040797 (PMC3247616; doi:10.1107/S1600536811040797)
Supplement: Supplementary file 1 [file e-67-o2885-sup1.cif]

##############################################################################
#                                                                            #
# This CIF contains the data in a paper accepted for publication in          #
# Acta Crystallographica Section E. It conforms to the requirements of       #
# Notes for Authors for Acta Crystallographica Section E, and has been       #
# peer reviewed under the auspices of the IUCr Commission on Journals.       #
#                                                                            #
# Full details of the Crystallographic Information File format               #
# are given in the paper "The Crystallographic Information File (CIF):       #
# a New Standard Archive File for Crystallography" by S. R. Hall, F. H.      #
# Allen and I. D. Brown [Acta Cryst. (1991), A47, 655-685].                  #
#                                                                            #
# The current version of the core CIF dictionary is obtainable from          #
# ftp://ftp.iucr.org/pub/cif_core.dic.                                       #
#                                                                            #
# Software is freely available for graphical display of the structure(s)     #
# in this CIF. For information consult the CIF software page                 #
# http://www.iucr.org/resources/cif/software.                                #
#                                                                            #
# This file may be used for bona fide research purposes within the           #
# scientific community so long as proper attribution is given to the journal # 
# article from which it was obtained.                                        #
#                                                                            #
##############################################################################
data_global
_audit_creation_method     'form.cif (version 2.0)'
_journal_data_validation_number     ?
_journal_date_recd_electronic     2011-10-03
_journal_date_accepted     2011-10-04
_journal_name_full     'Acta Crystallographica, Section E'
_journal_year     2011
_journal_volume     67
_journal_issue     11
_journal_page_first     o2885
_journal_page_last     o2886
_journal_paper_category     QO
_journal_coeditor_code     HB6436
_publ_contact_author_name     'Prof. Fun, Hoong-Kun'
_publ_contact_author_address
;
      X-ray Crystallography Unit
      School of Physics
      Universiti Sains Malaysia
      11800 USM, Penang
      MALAYSIA
;
_publ_contact_author_email     'hkfun@usm.my'
_publ_contact_author_fax     '604 6579150'
_publ_contact_author_phone     '604 6533652'
_publ_section_title
;
(2<i>E</i>)-2-(4-Fluorobenzylidene)hydrazinecarboxamide
;
loop_
    _publ_author_name
    _publ_author_footnote
    _publ_author_address
    'Fun, Hoong-Kun'
;
Thomson Reuters ResearcherID: A-3561-2009.
;
;
X-ray Crystallography Unit
School of Physics
Universiti Sains Malaysia
11800 USM, Penang
Malaysia
;
    'Tze Shyang Chia' ?
;
X-ray Crystallography Unit
School of Physics
Universiti Sains Malaysia
11800 USM, Penang
Malaysia
;
    'Shridhar Malladi' ?
;
Medicinal Chemistry Section
Department of Chemistry
National Institute of Technology-Karnataka
Surathkal
Mangalore 575 025
India
;
    'Arun M. Isloor' ?
;
Medicinal Chemistry Section
Department of Chemistry
National Institute of Technology-Karnataka
Surathkal
Mangalore 575 025
India
;
    'Kammasandra N. Shivananda' ?
;
Schulich Faculty of Chemistry
Technion Israel Institute of Technology
Haifa 32000
Israel
;
data_I
_audit_creation_method     SHELXL-97
_chemical_name_systematic
;
(2<i>E</i>)-2-(4-Fluorobenzylidene)hydrazinecarboxamide
;
_chemical_name_common     ?
_chemical_formula_moiety     'C8 H8 F N3 O'
_chemical_formula_sum     'C8 H8 F N3 O'
_chemical_formula_iupac     'C8 H8 F N3 O'
_chemical_formula_weight     181.17
_chemical_melting_point     ?
_symmetry_cell_setting     monoclinic
_symmetry_space_group_name_H-M     'P 21/c'
_symmetry_space_group_name_Hall     '-P 2ybc'
loop_
    _symmetry_equiv_pos_as_xyz
    'x, y, z'
    '-x, y+1/2, -z+1/2'
    '-x, -y, -z'
    'x, -y-1/2, z-1/2'
_cell_length_a     16.522(2)
_cell_length_b     4.4381(6)
_cell_length_c     11.9457(15)
_cell_angle_alpha     90.00
_cell_angle_beta     103.478(3)
_cell_angle_gamma     90.00
_cell_volume     851.80(19)
_cell_formula_units_Z     4
_cell_measurement_reflns_used     2666
_cell_measurement_theta_min     2.54
_cell_measurement_theta_max     29.39
_cell_measurement_temperature     296(2)
_exptl_crystal_description     'needle'
_exptl_crystal_colour     'colourless'
_exptl_crystal_size_max     0.72
_exptl_crystal_size_mid     0.18
_exptl_crystal_size_min     0.12
_exptl_crystal_density_diffrn     1.413
_exptl_crystal_density_meas     ?
_exptl_crystal_density_method     'not measured'
_exptl_crystal_F_000     376
_exptl_absorpt_coefficient_mu     0.113
_exptl_absorpt_correction_type     multi-scan
_exptl_absorpt_process_details     '(<i>SADABS</i>; Bruker, 2009)'
_exptl_absorpt_correction_T_min     0.923
_exptl_absorpt_correction_T_max     0.987
_exptl_special_details
;
;
_diffrn_ambient_temperature     296(2)
_diffrn_radiation_type     MoK\a
_diffrn_radiation_wavelength     0.71073
_diffrn_radiation_source     'fine-focus sealed tube'
_diffrn_radiation_monochromator     graphite
_diffrn_measurement_device_type     'Bruker APEX DUO CCD'
_diffrn_measurement_method     '\f and \w'
_diffrn_detector_area_resol_mean     ?
_diffrn_reflns_number     8746
_diffrn_reflns_av_R_equivalents     0.0238
_diffrn_reflns_av_sigmaI/netI     0.0263
_diffrn_reflns_theta_min     1.27
_diffrn_reflns_theta_max     29.89
_diffrn_reflns_theta_full     29.89
_diffrn_measured_fraction_theta_max     0.987
_diffrn_measured_fraction_theta_full     0.987
_diffrn_reflns_limit_h_min     -23
_diffrn_reflns_limit_h_max     23
_diffrn_reflns_limit_k_min     -6
_diffrn_reflns_limit_k_max     6
_diffrn_reflns_limit_l_min     -16
_diffrn_reflns_limit_l_max     15
_diffrn_standards_number     0
_diffrn_standards_interval_count     .
_diffrn_standards_interval_time     .
_diffrn_standards_decay_%     ?
_refine_special_details
;
Refinement of <i>F</i>^2^ against ALL reflections. The weighted <i>R</i>-factor
<i>wR</i> and goodness of fit <i>S</i> are based on <i>F</i>^2^, conventional
<i>R</i>-factors <i>R</i> are based on <i>F</i>, with <i>F</i> set to zero for
negative <i>F</i>^2^. The threshold expression of <i>F</i>^2^ >
\s(<i>F</i>^2^) is used only for calculating <i>R</i>-factors(gt) <i>etc</i>.
and is not relevant to the choice of reflections for refinement.
<i>R</i>-factors based on <i>F</i>^2^ are statistically about twice as large
as those based on <i>F</i>, and <i>R</i>- factors based on ALL data will be
even larger.
;
_reflns_number_total     2418
_reflns_number_gt     1657
_reflns_threshold_expression     I>2\s(I)
_refine_ls_structure_factor_coef     Fsqd
_refine_ls_matrix_type     full
_refine_ls_R_factor_all     0.0743
_refine_ls_R_factor_gt     0.0532
_refine_ls_wR_factor_gt     0.1722
_refine_ls_wR_factor_ref     0.2085
_refine_ls_goodness_of_fit_ref     0.996
_refine_ls_restrained_S_all     0.996
_refine_ls_number_reflns     2418
_refine_ls_number_parameters     130
_refine_ls_number_restraints     0
_refine_ls_hydrogen_treatment     mixed
_refine_ls_weighting_scheme     calc
_refine_ls_weighting_details
         'calc w=1/[\s^2^(Fo^2^)+(0.1446P)^2^+0.0418P] where P=(Fo^2^+2Fc^2^)/3'
_atom_sites_solution_hydrogens     geom
_atom_sites_solution_primary     direct
_atom_sites_solution_secondary     difmap
_refine_ls_shift/su_max     0.000
_refine_ls_shift/su_mean     0.000
_refine_diff_density_max     0.308
_refine_diff_density_min     -0.213
_refine_ls_extinction_method     none
_refine_ls_extinction_coef     ?
loop_
    _atom_type_symbol
    _atom_type_description
    _atom_type_scat_dispersion_real
    _atom_type_scat_dispersion_imag
    _atom_type_scat_source
    'C' 'C' 0.0033 0.0016
                         'International Tables Vol C Tables 4.2.6.8 and 6.1.1.4'
    'H' 'H' 0.0000 0.0000
                         'International Tables Vol C Tables 4.2.6.8 and 6.1.1.4'
    'N' 'N' 0.0061 0.0033
                         'International Tables Vol C Tables 4.2.6.8 and 6.1.1.4'
    'O' 'O' 0.0106 0.0060
                         'International Tables Vol C Tables 4.2.6.8 and 6.1.1.4'
    'F' 'F' 0.0171 0.0103
                         'International Tables Vol C Tables 4.2.6.8 and 6.1.1.4'
_computing_data_collection     'APEX2 (Bruker, 2009)'
_computing_cell_refinement     'SAINT (Bruker, 2009)'
_computing_data_reduction     'SAINT (Bruker, 2009)'
_computing_structure_solution     'SHELXTL (Sheldrick, 2008)'
_computing_structure_refinement     'SHELXTL (Sheldrick, 2008)'
_computing_molecular_graphics     'SHELXTL (Sheldrick, 2008)'
_computing_publication_material
                             'SHELXTL (Sheldrick, 2008) and PLATON (Spek, 2009)'
loop_
    _atom_site_type_symbol
    _atom_site_label
    _atom_site_fract_x
    _atom_site_fract_y
    _atom_site_fract_z
    _atom_site_U_iso_or_equiv
    _atom_site_adp_type
    _atom_site_calc_flag
    _atom_site_refinement_flags
    _atom_site_occupancy
    _atom_site_symmetry_multiplicity
    _atom_site_disorder_assembly
    _atom_site_disorder_group
    F F1 0.51936(9) 1.2636(4) 1.15848(18) 0.1170(6) Uani d . 1 1 . .
    O O1 1.01013(7) 0.7059(3) 0.87156(9) 0.0508(3) Uani d . 1 1 . .
    N N1 0.83497(7) 0.8821(3) 0.97516(10) 0.0448(3) Uani d . 1 1 . .
    N N2 0.90494(8) 0.7354(3) 0.96093(11) 0.0470(3) Uani d . 1 1 . .
    N N3 0.91237(8) 1.0690(3) 0.81619(11) 0.0493(4) Uani d . 1 1 . .
    C C1 0.71134(11) 0.8578(5) 1.18840(15) 0.0637(5) Uani d . 1 1 . .
    H H1A 0.7461 0.7333 1.2413 0.076 Uiso calc R 1 1 . .
    C C2 0.63885(11) 0.9701(6) 1.21288(16) 0.0705(5) Uani d . 1 1 . .
    H H2A 0.6244 0.9217 1.2814 0.085 Uiso calc R 1 1 . .
    C C3 0.58977(12) 1.1518(5) 1.1342(2) 0.0740(6) Uani d . 1 1 . .
    C C4 0.60851(13) 1.2285(6) 1.0325(2) 0.0855(7) Uani d . 1 1 . .
    H H4A 0.5735 1.3543 0.9805 0.103 Uiso calc R 1 1 . .
    C C5 0.68021(11) 1.1161(5) 1.00849(17) 0.0669(5) Uani d . 1 1 . .
    H H5A 0.6937 1.1662 0.9394 0.080 Uiso calc R 1 1 . .
    C C6 0.73235(9) 0.9300(4) 1.08559(13) 0.0493(4) Uani d . 1 1 . .
    C C7 0.80796(9) 0.8014(4) 1.06141(13) 0.0504(4) Uani d . 1 1 . .
    H H7A 0.8371 0.6560 1.1109 0.060 Uiso calc R 1 1 . .
    C C8 0.94581(8) 0.8362(3) 0.88136(11) 0.0405(3) Uani d . 1 1 . .
    H H1N3 0.9423(12) 1.145(5) 0.7725(18) 0.064(5) Uiso d . 1 1 . .
    H H1N2 0.9306(12) 0.599(5) 1.0133(16) 0.061(5) Uiso d . 1 1 . .
    H H2N3 0.8717(14) 1.181(5) 0.8357(19) 0.074(6) Uiso d . 1 1 . .
loop_
    _atom_site_aniso_label
    _atom_site_aniso_U_11
    _atom_site_aniso_U_22
    _atom_site_aniso_U_33
    _atom_site_aniso_U_12
    _atom_site_aniso_U_13
    _atom_site_aniso_U_23
    F1 0.0854(10) 0.1393(14) 0.1524(15) 0.0374(9) 0.0807(10) 0.0080(10)
    O1 0.0544(6) 0.0586(7) 0.0499(6) 0.0023(4) 0.0334(5) -0.0022(4)
    N1 0.0447(6) 0.0544(7) 0.0417(6) 0.0019(5) 0.0228(5) -0.0006(5)
    N2 0.0490(7) 0.0566(7) 0.0446(7) 0.0073(5) 0.0296(5) 0.0048(5)
    N3 0.0569(7) 0.0541(7) 0.0457(7) -0.0004(5) 0.0299(6) 0.0032(5)
    C1 0.0563(9) 0.0936(13) 0.0502(9) 0.0081(8) 0.0304(7) 0.0076(8)
    C2 0.0662(10) 0.0974(15) 0.0620(10) -0.0021(9) 0.0438(9) -0.0068(10)
    C3 0.0558(10) 0.0863(14) 0.0938(15) 0.0098(8) 0.0457(10) -0.0057(11)
    C4 0.0695(12) 0.1019(16) 0.0965(17) 0.0321(11) 0.0423(12) 0.0232(13)
    C5 0.0631(10) 0.0820(12) 0.0656(11) 0.0196(8) 0.0353(8) 0.0179(9)
    C6 0.0457(7) 0.0643(9) 0.0448(7) 0.0019(6) 0.0244(6) -0.0001(6)
    C7 0.0482(8) 0.0673(9) 0.0425(8) 0.0090(6) 0.0245(6) 0.0085(6)
    C8 0.0461(7) 0.0452(7) 0.0361(6) -0.0067(5) 0.0215(5) -0.0085(5)
_geom_special_details
;
All e.s.d.'s (except the e.s.d. in the dihedral angle between two l.s. planes)
are estimated using the full covariance matrix. The cell e.s.d.'s are taken
into account individually in the estimation of e.s.d.'s in distances, angles
and torsion angles; correlations between e.s.d.'s in cell parameters are only
used when they are defined by crystal symmetry. An approximate (isotropic)
treatment of cell e.s.d.'s is used for estimating e.s.d.'s involving l.s.
planes.
;
loop_
    _geom_bond_atom_site_label_1
    _geom_bond_atom_site_label_2
    _geom_bond_site_symmetry_2
    _geom_bond_distance
    _geom_bond_publ_flag
    F1 C3 . 1.3568(19) ?
    O1 C8 . 1.2393(16) ?
    N1 C7 . 1.2661(18) ?
    N1 N2 . 1.3714(16) ?
    N2 C8 . 1.3634(17) ?
    N2 H1N2 . 0.90(2) ?
    N3 C8 . 1.3333(18) ?
    N3 H1N3 . 0.87(2) ?
    N3 H2N3 . 0.91(2) ?
    C1 C2 . 1.390(2) ?
    C1 C6 . 1.389(2) ?
    C1 H1A . 0.9300 ?
    C2 C3 . 1.355(3) ?
    C2 H2A . 0.9300 ?
    C3 C4 . 1.365(3) ?
    C4 C5 . 1.376(2) ?
    C4 H4A . 0.9300 ?
    C5 C6 . 1.379(2) ?
    C5 H5A . 0.9300 ?
    C6 C7 . 1.4621(19) ?
    C7 H7A . 0.9300 ?
loop_
    _geom_angle_atom_site_label_1
    _geom_angle_atom_site_label_2
    _geom_angle_atom_site_label_3
    _geom_angle_site_symmetry_1
    _geom_angle_site_symmetry_3
    _geom_angle
    _geom_angle_publ_flag
    C7 N1 N2 . . 115.71(12) ?
    C8 N2 N1 . . 119.96(12) ?
    C8 N2 H1N2 . . 118.4(12) ?
    N1 N2 H1N2 . . 120.3(12) ?
    C8 N3 H1N3 . . 115.9(13) ?
    C8 N3 H2N3 . . 120.3(14) ?
    H1N3 N3 H2N3 . . 120(2) ?
    C2 C1 C6 . . 120.56(17) ?
    C2 C1 H1A . . 119.7 ?
    C6 C1 H1A . . 119.7 ?
    C3 C2 C1 . . 118.24(16) ?
    C3 C2 H2A . . 120.9 ?
    C1 C2 H2A . . 120.9 ?
    F1 C3 C2 . . 118.27(19) ?
    F1 C3 C4 . . 118.9(2) ?
    C2 C3 C4 . . 122.86(16) ?
    C3 C4 C5 . . 118.7(2) ?
    C3 C4 H4A . . 120.6 ?
    C5 C4 H4A . . 120.6 ?
    C4 C5 C6 . . 120.79(17) ?
    C4 C5 H5A . . 119.6 ?
    C6 C5 H5A . . 119.6 ?
    C5 C6 C1 . . 118.85(14) ?
    C5 C6 C7 . . 122.08(14) ?
    C1 C6 C7 . . 119.06(15) ?
    N1 C7 C6 . . 121.99(14) ?
    N1 C7 H7A . . 119.0 ?
    C6 C7 H7A . . 119.0 ?
    O1 C8 N3 . . 123.66(12) ?
    O1 C8 N2 . . 119.18(13) ?
    N3 C8 N2 . . 117.15(12) ?
loop_
    _geom_torsion_atom_site_label_1
    _geom_torsion_atom_site_label_2
    _geom_torsion_atom_site_label_3
    _geom_torsion_atom_site_label_4
    _geom_torsion_site_symmetry_1
    _geom_torsion_site_symmetry_2
    _geom_torsion_site_symmetry_3
    _geom_torsion_site_symmetry_4
    _geom_torsion
    _geom_torsion_publ_flag
    C7 N1 N2 C8 . . . . -170.19(13) ?
    C6 C1 C2 C3 . . . . -0.3(3) ?
    C1 C2 C3 F1 . . . . -179.4(2) ?
    C1 C2 C3 C4 . . . . 0.0(4) ?
    F1 C3 C4 C5 . . . . 179.6(2) ?
    C2 C3 C4 C5 . . . . 0.2(4) ?
    C3 C4 C5 C6 . . . . -0.1(4) ?
    C4 C5 C6 C1 . . . . -0.1(3) ?
    C4 C5 C6 C7 . . . . 178.57(19) ?
    C2 C1 C6 C5 . . . . 0.3(3) ?
    C2 C1 C6 C7 . . . . -178.40(17) ?
    N2 N1 C7 C6 . . . . -177.87(13) ?
    C5 C6 C7 N1 . . . . 8.7(3) ?
    C1 C6 C7 N1 . . . . -172.65(16) ?
    N1 N2 C8 O1 . . . . 178.19(12) ?
    N1 N2 C8 N3 . . . . -3.3(2) ?
loop_
    _geom_hbond_atom_site_label_D
    _geom_hbond_atom_site_label_H
    _geom_hbond_atom_site_label_A
    _geom_hbond_site_symmetry_A
    _geom_hbond_distance_DH
    _geom_hbond_distance_HA
    _geom_hbond_distance_DA
    _geom_hbond_angle_DHA
    _geom_hbond_publ_flag
    N3 H1N3 O1 2_756 0.88(2) 2.07(2) 2.8954(19) 158(2) yes
    N2 H1N2 O1 3_767 0.92(2) 2.00(2) 2.9155(19) 179(2) yes
