# Supplementary material for: (2E)-2-(4-Fluoro­benzyl­idene)hydrazinecarboxamide
Source: Acta Crystallogr Sect E Struct Rep Online. 2011 Oct 8;67(Pt 11):o2885–6. doi: 10.1107/S1600536811040797 (PMC3247616; doi:10.1107/S1600536811040797)
Supplement: Supplementary file 2 [file e-67-o2885-Isup2.hkl]

# 
# h,k,l, Fc-squared, Fo-squared, sigma(Fo-squared) and status flag 
# 
data_I
_shelx_title ' mo_sc7a_0m in P2(1)/c (RT)' 
_shelx_refln_list_code          4 
_shelx_F_calc_maximum      104.95 
_exptl_crystal_F_000       376.00 
_reflns_d_resolution_high  0.7132 
 
loop_ 
 _symmetry_equiv_pos_as_xyz 
 'x, y, z' 
 '-x, y+1/2, -z+1/2' 
 '-x, -y, -z' 
 'x, -y-1/2, z-1/2' 
 
_cell_length_a    16.5219 
_cell_length_b     4.4381 
_cell_length_c    11.9457 
_cell_angle_alpha  90.000 
_cell_angle_beta  103.478 
_cell_angle_gamma  90.000 
 
_shelx_F_squared_multiplier     1.000 
 
loop_ 
 _refln_index_h 
 _refln_index_k 
 _refln_index_l 
 _refln_F_squared_calc 
 _refln_F_squared_meas 
 _refln_F_squared_sigma 
 _refln_observed_status 
   1   0   0      394.83      275.24     43.60 o 
   2   0   0      705.23      673.89     15.45 o 
   3   0   0      817.05      846.61     15.52 o 
   4   0   0      100.90       82.78      1.70 o 
   5   0   0      276.32      210.30      4.77 o 
   6   0   0       21.78       16.56      0.67 o 
   7   0   0       13.41       12.46      0.48 o 
   8   0   0        0.17       -0.07      0.26 o 
   9   0   0      674.57      730.04     10.49 o 
  10   0   0      748.62      820.48     11.78 o 
  11   0   0      431.91      454.20      6.75 o 
  12   0   0      274.44      307.25      5.37 o 
  13   0   0       10.48       10.87      0.70 o 
  14   0   0        2.42        1.41      0.43 o 
  15   0   0        3.94        3.75      0.51 o 
  16   0   0       17.81       15.92      1.09 o 
  17   0   0        0.73        0.09      0.62 o 
  18   0   0        0.50       -0.07      0.65 o 
  19   0   0       21.01       19.55      3.04 o 
  20   0   0        3.89        3.25      0.97 o 
  21   0   0        2.38        2.17      0.91 o 
  22   0   0        8.22        9.22      1.33 o 
   1   1   0      994.26      941.70     17.97 o 
   2   1   0     5646.53     5318.70     95.44 o 
   3   1   0     1425.61     1298.45     42.60 o 
   4   1   0      228.70      211.99      3.44 o 
   6   1   0       13.36       12.60      0.39 o 
   7   1   0        0.00       -0.09      0.09 o 
   8   1   0        8.27        7.68      0.28 o 
   9   1   0      199.98      221.54      2.44 o 
  10   1   0      269.40      270.22      3.11 o 
  11   1   0      220.21      239.28      3.01 o 
  12   1   0      233.76      245.04      3.32 o 
  13   1   0      171.92      190.44      2.94 o 
  14   1   0        0.05       -0.31      0.31 o 
  15   1   0       29.55       37.24      1.13 o 
  16   1   0       32.91       34.78      1.12 o 
  17   1   0       32.49       35.95      1.18 o 
  18   1   0        6.49        5.94      0.58 o 
  19   1   0        6.14        7.58      0.65 o 
  20   1   0        1.81        1.21      0.58 o 
  21   1   0        0.12       -0.10      0.64 o 
  22   1   0        1.83        0.32      1.31 o 
   0   2   0     2037.02     2010.97     65.34 o 
   1   2   0       65.75       61.28      2.02 o 
   2   2   0     1065.26     1168.51     16.39 o 
   3   2   0       77.49       66.94      1.26 o 
   4   2   0      272.94      261.08     11.77 o 
   5   2   0       84.24       86.02      1.40 o 
   6   2   0       94.33       92.17      2.04 o 
   7   2   0        2.71        1.92      0.28 o 
   8   2   0       13.60       14.52      0.93 o 
   9   2   0        0.08        0.22      0.17 o 
  10   2   0      362.41      360.73      4.92 o 
  11   2   0        5.50        4.54      0.40 o 
  12   2   0        0.00       -0.25      0.25 o 
  13   2   0        6.75        6.77      0.46 o 
  14   2   0       13.19       13.35      0.63 o 
  15   2   0        4.01        4.00      0.43 o 
  16   2   0        1.29        0.89      0.40 o 
  17   2   0        3.92        3.28      0.50 o 
  18   2   0        0.29       -0.01      0.40 o 
  19   2   0        0.12        0.26      0.45 o 
  20   2   0        9.39        7.64      0.70 o 
  21   2   0        8.16        7.66      1.81 o 
   1   3   0        7.02        8.51      0.56 o 
   2   3   0      135.11      149.82      4.24 o 
   3   3   0       87.29      105.58      2.04 o 
   4   3   0       93.77       98.74      2.22 o 
   5   3   0        0.41       -0.13      0.17 o 
   6   3   0        2.21        1.61      0.22 o 
   7   3   0       29.35       32.36      0.88 o 
   8   3   0      256.48      251.34      4.34 o 
   9   3   0      265.56      276.00      4.32 o 
  10   3   0       46.76       50.22      1.27 o 
  11   3   0        2.27        1.81      0.38 o 
  12   3   0        3.09        1.99      0.40 o 
  13   3   0        2.94        2.30      0.41 o 
  14   3   0        2.40        2.19      0.43 o 
  15   3   0        0.81        0.25      0.39 o 
  16   3   0        0.41        0.35      0.42 o 
  17   3   0        0.30        0.30      0.46 o 
  18   3   0        3.04        2.89      0.69 o 
  19   3   0       19.93       24.07      2.52 o 
   0   4   0        6.32        6.69      1.28 o 
   1   4   0        0.05        0.45      0.56 o 
   2   4   0       31.67       32.63      1.33 o 
   3   4   0        0.26        0.34      0.32 o 
   4   4   0        0.53        0.27      0.39 o 
   5   4   0        0.69        1.14      0.93 o 
   6   4   0        1.51        1.42      1.13 o 
   7   4   0       24.01       22.66      0.95 o 
   8   4   0       54.62       54.24      1.30 o 
   9   4   0       25.40       26.49      1.06 o 
  10   4   0       17.01       18.37      0.75 o 
  11   4   0       12.00       10.74      0.64 o 
  12   4   0        1.75        1.46      0.40 o 
  13   4   0        0.06       -0.21      0.36 o 
  14   4   0        0.00       -0.17      0.36 o 
  15   4   0        0.01       -0.28      0.39 o 
  16   4   0        0.00        0.04      0.44 o 
  17   4   0        3.77        2.96      0.66 o 
   1   5   0        0.02        0.09      0.65 o 
   2   5   0        8.74        7.69      0.68 o 
   3   5   0        3.35        2.90      1.15 o 
   4   5   0        0.83        0.89      0.54 o 
   5   5   0        0.27        0.61      0.54 o 
   6   5   0        3.79        4.21      0.78 o 
   7   5   0        8.46        8.36      1.42 o 
   8   5   0        0.99        1.31      0.79 o 
   9   5   0        0.09       -0.11      0.45 o 
  10   5   0        2.65        1.94      0.51 o 
  11   5   0        0.41        0.77      0.55 o 
  12   5   0        2.45        1.51      0.45 o 
  13   5   0        0.66        0.58      0.47 o 
   0   6   0        0.40        0.25      1.31 o 
   1   6   0        0.02       -0.50      0.90 o 
   2   6   0        0.57        0.69      0.59 o 
   3   6   0        0.57        0.53      0.63 o 
   4   6   0        0.71        0.42      0.65 o 
   5   6   0        2.63        2.78      0.79 o 
 -22   1   1        2.36        1.59      0.73 o 
 -21   1   1        0.78        0.12      0.54 o 
 -20   1   1        4.07        6.03      0.67 o 
 -19   1   1        6.72        7.39      0.64 o 
 -18   1   1        0.83        0.79      0.43 o 
 -17   1   1        2.83        2.62      0.45 o 
 -16   1   1        1.20        1.23      0.39 o 
 -15   1   1        0.16       -0.25      0.33 o 
 -14   1   1        6.15        6.18      0.52 o 
 -13   1   1       10.23       10.69      0.56 o 
 -12   1   1        2.76        3.14      0.32 o 
 -11   1   1        6.23       11.08      0.41 o 
 -10   1   1        0.67        0.47      0.18 o 
  -9   1   1      509.90      585.03      6.03 o 
  -8   1   1      617.42      667.46      7.60 o 
  -7   1   1      159.04      164.06      2.02 o 
  -6   1   1        2.09        2.17      0.23 o 
  -5   1   1       35.31       22.69      0.74 o 
  -4   1   1        2.47        4.07      0.23 o 
  -3   1   1      766.25      713.30     13.62 o 
  -1   1   1      488.79      485.00     10.89 o 
   0   1   1     4663.59     4656.86     73.20 o 
   1   1   1      382.53      357.46      5.71 o 
   2   1   1     6589.52     6406.59    142.92 o 
   3   1   1      411.68      378.09     10.07 o 
   4   1   1      257.00      124.56      4.25 o 
   5   1   1      430.99      405.79      5.48 o 
   6   1   1        3.07        2.69      0.17 o 
   7   1   1        6.53        7.11      0.31 o 
   8   1   1        0.24        0.55      0.14 o 
   9   1   1       70.52       76.35      1.07 o 
  10   1   1        7.81        6.61      0.34 o 
  11   1   1       10.71       11.59      0.53 o 
  12   1   1      126.78      135.93      2.80 o 
  13   1   1       47.04       49.03      1.06 o 
  14   1   1       37.71       39.72      1.06 o 
  15   1   1        3.08        2.93      0.44 o 
  16   1   1        9.63        9.71      0.69 o 
  17   1   1        0.36        0.12      0.42 o 
  18   1   1        3.39        3.11      0.56 o 
  19   1   1        2.35        2.46      0.63 o 
  20   1   1        0.01        0.18      0.54 o 
  21   1   1        3.23        3.28      0.85 o 
 -21   2   1        7.51        8.31      0.74 o 
 -20   2   1        0.18        0.37      0.48 o 
 -19   2   1        2.15        3.21      0.54 o 
 -18   2   1        1.09        0.72      0.42 o 
 -17   2   1        8.79        9.04      0.65 o 
 -16   2   1       13.57       15.58      0.96 o 
 -15   2   1        0.41       -0.08      0.30 o 
 -14   2   1        4.33        4.07      0.41 o 
 -13   2   1        2.07        2.22      0.37 o 
 -12   2   1       17.35       16.82      0.74 o 
 -11   2   1      170.84      163.30      2.28 o 
  -8   2   1      350.91      358.46      6.85 o 
  -7   2   1      281.85      291.72      4.28 o 
  -6   2   1       40.57       42.38      1.07 o 
  -5   2   1       77.84       76.76      1.45 o 
  -4   2   1       20.44       19.25      0.81 o 
  -3   2   1       12.64       12.94      0.91 o 
  -2   2   1      215.42      220.25      4.20 o 
  -1   2   1      360.75      384.89      7.09 o 
   0   2   1      493.51      532.95     17.95 o 
   1   2   1        6.06        7.24      0.50 o 
   2   2   1      642.76      684.20      9.70 o 
   3   2   1      454.24      477.88      8.10 o 
   4   2   1      336.29      317.32      5.15 o 
   5   2   1      245.07      246.04      3.63 o 
   6   2   1       17.87       15.87      0.99 o 
   7   2   1      104.16      104.31      3.32 o 
   8   2   1       42.19       41.70      1.12 o 
   9   2   1       30.09       26.67      0.65 o 
  10   2   1      335.49      341.94      4.40 o 
  11   2   1      262.42      277.84      4.00 o 
  12   2   1       49.19       46.72      1.16 o 
  13   2   1       29.00       35.74      0.95 o 
  14   2   1        6.90        6.52      0.49 o 
  15   2   1        0.08       -0.18      0.30 o 
  16   2   1        0.06        0.10      0.37 o 
  17   2   1        0.29        0.13      0.39 o 
  18   2   1        3.41        3.68      0.55 o 
  19   2   1       13.48       14.46      0.88 o 
  20   2   1        3.06        3.58      0.62 o 
 -20   3   1        7.58        6.53      1.59 o 
 -19   3   1        1.33       -0.09      0.67 o 
 -18   3   1        0.01        0.21      0.56 o 
 -17   3   1        6.74        8.56      0.72 o 
 -16   3   1        0.53        0.44      0.44 o 
 -15   3   1        1.48        1.44      0.43 o 
 -14   3   1        3.90        3.64      0.49 o 
 -13   3   1       11.77       13.25      0.72 o 
 -12   3   1        0.07       -0.29      0.29 o 
 -11   3   1       79.51       85.22      1.72 o 
 -10   3   1        0.41       -0.42      0.42 o 
  -9   3   1        0.00       -0.30      0.30 o 
  -8   3   1      192.14      194.90      3.46 o 
  -7   3   1       26.59       28.15      0.69 o 
  -6   3   1       44.38       40.29      2.23 o 
  -4   3   1        2.14        2.21      0.34 o 
  -3   3   1        0.10       -0.20      0.20 o 
  -2   3   1       27.48       25.21      0.73 o 
  -1   3   1        9.86       12.47      0.65 o 
   0   3   1      108.85      126.96      4.83 o 
   1   3   1        1.70        0.54      0.27 o 
   2   3   1       82.21       81.68      2.58 o 
   3   3   1       75.22       84.00      1.47 o 
   4   3   1       68.29       75.79      1.51 o 
   5   3   1        1.08        1.11      0.23 o 
   6   3   1       20.95       19.33      0.75 o 
   7   3   1       34.58       35.35      0.95 o 
   8   3   1       96.74       96.15      2.03 o 
   9   3   1      312.22      325.78      5.04 o 
  10   3   1        0.55        0.33      0.32 o 
  11   3   1       15.19       18.16      0.79 o 
  12   3   1        0.01       -0.16      0.42 o 
  13   3   1        0.20       -0.32      0.32 o 
  14   3   1        3.56        2.90      0.47 o 
  15   3   1        2.55        1.76      0.47 o 
  16   3   1        1.00        1.78      0.50 o 
  17   3   1        1.77        1.49      0.50 o 
  18   3   1        0.88        0.89      0.59 o 
  19   3   1        1.48        0.98      0.72 o 
 -17   4   1        7.80        8.88      1.00 o 
 -16   4   1        1.22        1.51      0.53 o 
 -15   4   1        0.27        0.68      0.44 o 
 -14   4   1        0.00       -0.20      0.40 o 
 -13   4   1        0.00       -0.07      0.36 o 
 -12   4   1        0.63        0.51      0.57 o 
 -11   4   1        2.13        1.57      0.38 o 
 -10   4   1        6.62        5.94      0.49 o 
  -9   4   1        8.16        9.15      0.58 o 
  -8   4   1        1.50        0.85      0.42 o 
  -7   4   1      125.82      135.24      3.98 o 
  -6   4   1      133.49      136.88      5.74 o 
  -5   4   1       31.55       30.66      1.47 o 
  -4   4   1       36.84       40.05      3.18 o 
  -3   4   1        2.68        2.34      0.44 o 
  -2   4   1       15.78       17.65      0.87 o 
  -1   4   1        0.07       -0.22      0.22 o 
   0   4   1       11.33       10.19      1.07 o 
   1   4   1        0.02        0.27      0.55 o 
   2   4   1       13.02       14.13      0.61 o 
   3   4   1        7.28        8.47      0.72 o 
   4   4   1        4.55        4.94      0.65 o 
   5   4   1        6.93        6.35      0.83 o 
   6   4   1        3.17        3.72      0.35 o 
   7   4   1        3.95        4.10      0.39 o 
   8   4   1       12.13       12.31      0.63 o 
   9   4   1       14.91       12.43      1.23 o 
  10   4   1        2.16        2.44      0.53 o 
  11   4   1        0.02       -0.32      0.32 o 
  12   4   1        0.84        0.71      0.37 o 
  13   4   1        3.84        3.55      0.49 o 
  14   4   1        0.01       -0.28      0.37 o 
  15   4   1        0.82        0.31      0.42 o 
  16   4   1        0.53        0.09      0.44 o 
 -13   5   1        2.95        2.97      0.82 o 
 -12   5   1        5.96        6.41      0.79 o 
 -11   5   1        2.08        2.11      0.60 o 
 -10   5   1        0.83       -0.19      0.69 o 
  -9   5   1        0.41        0.79      1.20 o 
  -8   5   1        0.13       -0.13      0.71 o 
  -7   5   1        1.73       -0.60      0.60 o 
  -6   5   1        2.35        2.53      0.73 o 
  -5   5   1       10.08       10.49      2.15 o 
  -4   5   1        0.37        0.43      0.53 o 
  -3   5   1        2.34        2.51      0.60 o 
  -2   5   1        0.94        1.90      0.50 o 
  -1   5   1        5.98        7.67      0.68 o 
   0   5   1        9.71       13.73      1.39 o 
   1   5   1        1.38        1.18      0.78 o 
   2   5   1        0.71        0.56      0.42 o 
   3   5   1        0.02        0.14      0.44 o 
   4   5   1        0.38       -0.21      0.48 o 
   5   5   1        0.01       -0.16      0.50 o 
   6   5   1        2.17        2.43      0.67 o 
   7   5   1       10.23       10.43      1.06 o 
   8   5   1        8.60        9.75      0.79 o 
   9   5   1        7.25        8.01      0.77 o 
  10   5   1        0.64        1.34      0.51 o 
  11   5   1        3.55        4.74      0.83 o 
  12   5   1        4.84        4.10      0.52 o 
  13   5   1        0.86        0.17      0.63 o 
  -6   6   1        0.37        1.56      0.89 o 
  -5   6   1        1.20        0.96      0.72 o 
  -4   6   1        0.09        0.90      1.26 o 
  -3   6   1        0.46        0.20      0.65 o 
  -2   6   1        0.25        0.07      0.56 o 
  -1   6   1        0.83        0.53      0.60 o 
   0   6   1        3.43        1.33      1.47 o 
   1   6   1        1.63        2.89      1.49 o 
   2   6   1        3.58        2.32      0.67 o 
   3   6   1        1.67        0.88      0.65 o 
   4   6   1        0.08       -0.24      0.60 o 
   5   6   1        0.16       -0.05      0.69 o 
 -22   0   2        0.13        1.49      1.02 o 
 -21   0   2        0.51        0.43      0.77 o 
 -20   0   2        3.38        3.31      0.90 o 
 -19   0   2        0.27       -0.64      0.64 o 
 -18   0   2        0.73        2.23      1.17 o 
 -17   0   2      217.03      229.93      5.15 o 
 -16   0   2        6.02        4.96      0.61 o 
 -15   0   2       78.67       83.95      2.00 o 
 -14   0   2       22.52       22.26      0.93 o 
 -13   0   2       67.34       77.55      1.78 o 
 -12   0   2       49.64       57.44      1.42 o 
 -11   0   2      854.23      938.60     13.45 o 
 -10   0   2      162.55      178.00      2.86 o 
  -9   0   2      627.76      694.07     11.21 o 
  -8   0   2     2162.32     2449.58     45.11 o 
  -7   0   2        4.73        5.89      0.54 o 
  -6   0   2      260.64      251.07      4.20 o 
  -5   0   2       75.08       61.31      1.29 o 
  -4   0   2      409.41      370.56      6.23 o 
  -3   0   2      159.55      121.47      2.75 o 
  -2   0   2     2437.78     2311.63     55.91 o 
  -1   0   2      346.04      186.75      9.35 o 
   0   0   2     1850.16     2076.31     67.35 o 
   1   0   2     4227.57     4778.28     88.11 o 
   2   0   2    11014.05    11297.55    207.62 o 
   3   0   2     2702.47     2722.69     49.93 o 
   4   0   2     3512.91     3239.36     82.50 o 
   5   0   2      604.60      647.61     11.86 o 
   6   0   2        6.04        5.94      0.50 o 
   7   0   2      328.98      328.69      6.33 o 
   8   0   2        5.41        6.76      0.50 o 
   9   0   2       71.83       75.33      1.59 o 
  10   0   2       12.98       16.15      0.70 o 
  11   0   2      229.97      264.15      5.37 o 
  12   0   2      217.14      236.31      4.31 o 
  13   0   2       39.36       50.84      1.47 o 
  14   0   2      277.92      307.52      5.55 o 
  15   0   2       43.95       61.18      2.46 o 
  16   0   2       19.80       17.95      2.05 o 
  17   0   2        0.48        1.86      1.14 o 
  18   0   2       34.53       39.52      2.96 o 
  19   0   2       11.15       15.43      1.72 o 
  20   0   2        1.74        2.19      0.94 o 
  21   0   2        0.24       -0.78      0.78 o 
 -22   1   2        0.02       -0.56      0.56 o 
 -21   1   2        0.22       -0.32      0.47 o 
 -20   1   2        3.20        3.70      0.54 o 
 -19   1   2       45.79       48.15      1.46 o 
 -18   1   2       38.33       40.58      1.18 o 
 -17   1   2       33.81       33.29      1.34 o 
 -16   1   2        2.35        2.74      0.42 o 
 -15   1   2        5.51        4.56      0.44 o 
 -14   1   2        2.05        1.29      0.31 o 
 -13   1   2       10.84        8.83      0.49 o 
 -12   1   2        3.05        4.31      0.31 o 
 -11   1   2       29.02       26.82      0.57 o 
 -10   1   2      544.31      586.00      5.79 o 
  -9   1   2       10.36       12.52      0.36 o 
  -8   1   2     1361.84     1462.18     15.47 o 
  -7   1   2       85.28       89.76      1.15 o 
  -6   1   2      335.05      327.35      3.83 o 
  -5   1   2       49.08       55.86      1.00 o 
  -4   1   2     1161.65     1131.76     13.73 o 
  -3   1   2      106.37       23.88      1.65 o 
  -2   1   2      131.03      154.68      2.11 o 
  -1   1   2       76.43       57.00      0.97 o 
   0   1   2     2879.16     2965.48     42.31 o 
   1   1   2       84.56       70.21      2.01 o 
   3   1   2      857.70      806.67     11.59 o 
   4   1   2        0.29       -0.10      0.10 o 
   5   1   2      325.65      359.15      4.19 o 
   6   1   2       62.71       66.76      0.92 o 
   7   1   2       21.51       17.04      0.42 o 
   8   1   2        0.21        0.11      0.14 o 
   9   1   2        7.57       10.84      0.38 o 
  10   1   2       25.79       28.21      0.69 o 
  11   1   2       94.44      102.92      1.94 o 
  12   1   2      197.14      218.08      3.30 o 
  13   1   2      121.08      121.65      2.12 o 
  14   1   2        0.16        0.32      0.41 o 
  15   1   2       12.09       11.19      0.75 o 
  16   1   2        2.26        2.69      0.46 o 
  17   1   2        6.39        6.68      0.60 o 
  18   1   2        0.35        0.23      0.45 o 
  19   1   2        2.55        4.06      0.69 o 
  20   1   2        1.67        1.49      0.72 o 
  21   1   2        0.00       -0.08      1.40 o 
 -21   2   2        0.05        0.04      0.52 o 
 -20   2   2       13.59       14.87      0.99 o 
 -19   2   2        4.71        5.74      0.60 o 
 -18   2   2       31.44       35.82      1.16 o 
 -17   2   2       51.93       57.10      1.45 o 
 -16   2   2       10.11       10.75      0.67 o 
 -15   2   2       77.77       80.65      1.58 o 
 -14   2   2        7.71        7.41      0.48 o 
 -13   2   2       59.99       67.65      1.33 o 
 -12   2   2       10.63       12.34      0.54 o 
 -11   2   2        9.03        6.99      0.42 o 
 -10   2   2      113.85      114.98      2.31 o 
  -9   2   2        5.77        6.01      0.62 o 
  -8   2   2        0.04        0.15      0.15 o 
  -7   2   2      654.48      708.63      9.22 o 
  -6   2   2      198.08      219.15      3.27 o 
  -5   2   2        0.46        0.68      0.14 o 
  -4   2   2      170.97       81.88      3.06 o 
  -3   2   2        6.71        5.00      0.45 o 
  -2   2   2       24.37       24.23      0.79 o 
  -1   2   2       54.25       58.02      1.66 o 
   0   2   2      512.33      538.01      8.48 o 
   1   2   2      144.74      166.62      2.73 o 
   2   2   2        0.03       -0.14      0.14 o 
   3   2   2       95.32      107.23      1.56 o 
   4   2   2     1246.92     1218.81     22.60 o 
   5   2   2       25.22       13.12      0.98 o 
   6   2   2       55.88       57.30      1.48 o 
   7   2   2        9.82        9.48      0.38 o 
   8   2   2        1.08        1.23      0.20 o 
   9   2   2        0.47        0.34      0.21 o 
  10   2   2       63.64       60.59      1.20 o 
  11   2   2      207.48      229.45      3.41 o 
  12   2   2        3.20        4.74      0.43 o 
  13   2   2       39.12       43.66      1.08 o 
  14   2   2        0.26        0.64      0.34 o 
  15   2   2        0.58        1.01      0.36 o 
  16   2   2        1.95        2.13      0.47 o 
  17   2   2        1.90        3.12      0.53 o 
  18   2   2        0.49       -0.11      0.44 o 
  19   2   2        0.04       -0.42      0.46 o 
  20   2   2        0.56        0.65      0.55 o 
 -20   3   2        0.63        0.83      0.81 o 
 -19   3   2        3.79        2.65      0.81 o 
 -18   3   2        1.09        1.43      0.68 o 
 -17   3   2       19.36       21.18      1.25 o 
 -16   3   2        1.63        2.59      0.53 o 
 -15   3   2        0.15       -0.36      0.36 o 
 -14   3   2        8.77        9.46      0.65 o 
 -13   3   2        3.22        3.51      0.44 o 
 -12   3   2        2.33        1.29      0.36 o 
 -11   3   2        8.68        8.32      0.55 o 
 -10   3   2        0.96       -0.01      0.29 o 
  -9   3   2        3.93        3.81      0.68 o 
  -8   3   2      383.59      406.56      6.73 o 
  -7   3   2       17.34       19.11      0.87 o 
  -6   3   2        0.89        0.51      0.20 o 
  -4   3   2        3.19        2.66      0.46 o 
  -3   3   2       44.06       53.63      1.25 o 
  -2   3   2      195.36      199.67      3.51 o 
  -1   3   2       28.68       28.73      0.81 o 
   0   3   2      376.32      424.66      7.01 o 
   1   3   2       22.43       22.35      1.43 o 
   2   3   2       19.23       16.88      0.56 o 
   3   3   2       33.14       34.64      1.14 o 
   4   3   2      130.52      134.39      2.14 o 
   5   3   2       64.54       59.11      1.49 o 
   6   3   2       22.74       23.66      0.77 o 
   7   3   2        8.06        6.45      0.48 o 
   8   3   2        0.07       -0.24      0.28 o 
   9   3   2        2.96        1.86      0.41 o 
  10   3   2       65.87       71.17      1.54 o 
  11   3   2       78.78       81.40      1.73 o 
  12   3   2       15.02       15.47      1.12 o 
  13   3   2        0.05       -0.23      0.36 o 
  14   3   2        1.11        0.98      0.44 o 
  15   3   2        0.08        0.00      0.40 o 
  16   3   2        3.23        2.02      0.53 o 
  17   3   2        0.24        0.40      0.54 o 
  18   3   2        0.03       -0.05      0.57 o 
 -17   4   2        4.49        6.15      0.80 o 
 -16   4   2        1.16        1.22      0.51 o 
 -15   4   2        2.21        2.47      0.54 o 
 -14   4   2        0.33        0.07      0.41 o 
 -13   4   2        0.11       -0.20      0.36 o 
 -12   4   2        0.38       -0.19      0.34 o 
 -11   4   2        3.06        3.05      0.44 o 
 -10   4   2       35.32       38.00      1.80 o 
  -9   4   2        3.00        1.93      0.53 o 
  -8   4   2        3.55        3.40      0.54 o 
  -7   4   2       37.66       43.01      1.94 o 
  -6   4   2      142.94      152.62      5.45 o 
  -5   4   2        4.86        4.24      0.70 o 
  -4   4   2        0.41        1.19      0.53 o 
  -3   4   2        0.29        0.48      0.37 o 
  -2   4   2        0.21        0.15      0.34 o 
  -1   4   2        2.67        1.92      0.40 o 
   0   4   2        1.28        0.60      0.28 o 
   1   4   2        3.08        3.58      0.34 o 
   2   4   2       21.86       24.79      1.39 o 
   3   4   2        7.87        8.10      0.45 o 
   4   4   2        0.07        0.40      0.23 o 
   5   4   2        1.74        2.23      0.32 o 
   6   4   2        8.76        9.55      0.54 o 
   7   4   2        1.63        1.78      0.35 o 
   8   4   2        1.88        2.34      0.39 o 
   9   4   2       13.32       13.16      0.88 o 
  10   4   2        6.17        6.55      0.55 o 
  11   4   2        1.59        1.77      0.58 o 
  12   4   2        8.71        7.41      0.62 o 
  13   4   2        1.33        0.45      0.41 o 
  14   4   2        0.08       -0.08      0.41 o 
  15   4   2        0.03       -0.06      0.42 o 
  16   4   2        0.26       -0.65      0.70 o 
 -13   5   2        0.01       -0.57      0.57 o 
 -12   5   2        1.39        0.61      0.56 o 
 -11   5   2        0.01       -0.17      0.84 o 
 -10   5   2        3.63        2.86      0.92 o 
  -9   5   2       17.21       19.97      1.53 o 
  -8   5   2       13.83       14.38      2.19 o 
  -7   5   2        7.41        7.29      0.98 o 
  -6   5   2       23.88       26.32      1.60 o 
  -5   5   2        4.61        4.37      0.81 o 
  -4   5   2        8.60        7.80      0.93 o 
  -3   5   2        2.81        3.37      0.70 o 
  -2   5   2        4.30        4.48      0.77 o 
  -1   5   2        6.21        6.16      0.68 o 
   0   5   2        8.82       10.00      0.78 o 
   1   5   2        0.10       -0.70      0.70 o 
   2   5   2        0.57        0.67      0.50 o 
   3   5   2        0.08        0.11      0.48 o 
   4   5   2        9.18        7.81      1.17 o 
   5   5   2        5.40        4.48      0.55 o 
   6   5   2        0.05       -0.01      0.42 o 
   7   5   2        0.30        0.08      0.43 o 
   8   5   2        0.05        0.47      0.46 o 
   9   5   2        0.06        0.21      0.36 o 
  10   5   2        2.28        1.97      0.57 o 
  11   5   2        1.82        2.52      0.46 o 
  12   5   2        0.11        0.18      0.41 o 
  -5   6   2        2.25        1.86      0.90 o 
  -4   6   2        1.23        0.38      0.70 o 
  -3   6   2        0.28        0.85      0.69 o 
  -2   6   2        0.08        0.03      0.63 o 
  -1   6   2        0.00        0.14      1.55 o 
   0   6   2        0.45        0.09      0.60 o 
   2   6   2        0.28        0.73      0.65 o 
   3   6   2        0.04        0.19      0.66 o 
   4   6   2        0.25       -0.16      0.67 o 
 -22   1   3        0.93        0.92      1.02 o 
 -21   1   3        0.68        0.25      0.47 o 
 -20   1   3        0.95        0.36      0.43 o 
 -19   1   3       10.52        9.52      0.68 o 
 -18   1   3       36.17       39.34      1.35 o 
 -17   1   3        0.28       -0.27      0.34 o 
 -16   1   3       16.42       18.90      0.80 o 
 -15   1   3       10.29        5.31      0.48 o 
 -14   1   3        8.62       10.28      0.55 o 
 -13   1   3        1.90        1.85      0.29 o 
 -12   1   3        0.05        0.23      0.19 o 
 -11   1   3       33.36       34.58      0.67 o 
 -10   1   3       43.16       49.77      0.81 o 
  -9   1   3      250.07      258.34      2.80 o 
  -8   1   3       16.10       20.47      0.52 o 
  -7   1   3     1023.53     1147.54     12.88 o 
  -6   1   3     2627.36     2862.83     31.92 o 
  -5   1   3        1.49        1.77      0.17 o 
  -4   1   3      214.58       84.79      3.13 o 
  -3   1   3        6.48        5.79      0.31 o 
  -2   1   3      353.01      341.70      4.68 o 
  -1   1   3       57.82       52.14      0.98 o 
   0   1   3      229.71      139.30      4.67 o 
   1   1   3        4.11        0.92      0.25 o 
   2   1   3       81.16       64.77      1.26 o 
   3   1   3      385.96      386.77      4.77 o 
   4   1   3       26.73       26.65      0.58 o 
   5   1   3      743.28      781.90      9.48 o 
   6   1   3      304.91      285.74      3.41 o 
   7   1   3        0.71       -0.15      0.15 o 
   8   1   3        2.70        1.94      0.20 o 
   9   1   3       12.62       12.46      0.62 o 
  10   1   3        8.99       10.41      0.55 o 
  11   1   3        8.53        8.44      0.58 o 
  12   1   3       36.51       39.99      1.04 o 
  13   1   3       41.89       46.84      1.30 o 
  14   1   3       69.80       79.98      1.92 o 
  15   1   3        0.50        0.69      0.45 o 
  16   1   3       22.34       26.71      1.09 o 
  17   1   3        0.08        0.52      0.49 o 
  18   1   3        0.24        0.58      0.50 o 
  19   1   3        0.11        0.16      0.56 o 
  20   1   3        1.47        1.97      0.79 o 
 -21   2   3        0.35       -0.48      0.48 o 
 -20   2   3        1.89        2.31      0.59 o 
 -19   2   3        3.54        2.40      0.55 o 
 -18   2   3        5.29        4.58      0.61 o 
 -17   2   3       25.30       27.02      1.25 o 
 -16   2   3        1.33        0.52      0.36 o 
 -15   2   3       61.54       60.69      1.31 o 
 -14   2   3        3.20        2.11      0.34 o 
 -13   2   3       10.03       11.21      0.55 o 
 -12   2   3        6.96        5.27      0.38 o 
 -11   2   3        0.02       -0.19      0.19 o 
 -10   2   3        0.12        0.08      0.27 o 
  -9   2   3        8.45       13.55      0.67 o 
  -8   2   3      173.54      196.85      3.15 o 
  -7   2   3       28.61       24.05      0.81 o 
  -6   2   3       91.25       93.57      1.45 o 
  -5   2   3       76.54       82.17      1.27 o 
  -4   2   3       80.78       82.79      1.38 o 
  -3   2   3      106.13      101.87      3.31 o 
  -2   2   3      162.95      175.67      4.60 o 
  -1   2   3        1.83        1.79      0.19 o 
   0   2   3       87.12       71.13      2.02 o 
   1   2   3        3.33        4.43      0.32 o 
   2   2   3      644.87      726.80     11.47 o 
   3   2   3       75.49       74.45      1.48 o 
   4   2   3     1119.10     1097.07     19.98 o 
   5   2   3      112.69       95.99      4.68 o 
   6   2   3        0.38       -0.23      0.23 o 
   7   2   3       98.93       96.74      1.58 o 
   8   2   3       40.04       42.50      1.16 o 
   9   2   3       80.08       86.66      1.55 o 
  10   2   3       65.40       65.58      1.32 o 
  11   2   3      139.96      149.49      2.41 o 
  12   2   3        5.85        6.45      0.48 o 
  13   2   3       45.47       45.04      1.12 o 
  14   2   3        9.88       13.05      0.67 o 
  15   2   3        0.11       -0.07      0.39 o 
  16   2   3        3.90        4.68      0.56 o 
  17   2   3        3.07        1.96      0.50 o 
  18   2   3        0.18        0.93      0.50 o 
  19   2   3        0.03        0.35      0.49 o 
 -20   3   3        0.08       -0.24      1.08 o 
 -19   3   3       12.70       14.51      1.75 o 
 -18   3   3        2.97        3.77      1.27 o 
 -17   3   3        5.34        4.98      0.86 o 
 -16   3   3        0.40        0.88      0.47 o 
 -15   3   3        0.48        0.17      0.39 o 
 -14   3   3        0.42        0.71      0.40 o 
 -13   3   3       12.75       11.40      0.74 o 
 -12   3   3        2.15        1.81      0.37 o 
 -11   3   3       21.10       20.55      0.77 o 
 -10   3   3        0.43        0.67      0.29 o 
  -9   3   3       99.62      103.61      1.90 o 
  -8   3   3       53.58       55.39      2.10 o 
  -7   3   3       36.01       34.26      0.93 o 
  -3   3   3        1.76        0.78      0.48 o 
  -2   3   3       27.51       30.07      0.96 o 
  -1   3   3        1.22        0.54      0.30 o 
   0   3   3       35.54       40.49      1.72 o 
   1   3   3       11.24       12.95      0.46 o 
   2   3   3       30.42       30.49      0.89 o 
   3   3   3        1.15        2.62      0.31 o 
   4   3   3       48.71       52.57      1.88 o 
   5   3   3        0.02        0.22      0.24 o 
   6   3   3       92.02       89.15      1.85 o 
   7   3   3        2.93        2.77      0.39 o 
   8   3   3        5.33        5.30      0.45 o 
   9   3   3        0.31       -0.08      0.31 o 
  10   3   3        3.72        3.25      0.43 o 
  11   3   3       30.45       30.54      1.00 o 
  12   3   3       22.29       25.83      0.97 o 
  13   3   3       17.18       15.79      0.89 o 
  14   3   3        3.78        3.85      0.54 o 
  15   3   3        0.02       -0.37      0.43 o 
  16   3   3        0.41        0.21      0.45 o 
  17   3   3        0.01       -0.14      0.54 o 
  18   3   3        0.13       -0.14      0.62 o 
 -17   4   3        0.28       -0.49      0.49 o 
 -16   4   3        0.46        0.88      0.49 o 
 -15   4   3        9.05       11.47      0.83 o 
 -14   4   3        5.45        5.46      0.61 o 
 -13   4   3        0.00       -0.35      0.35 o 
 -12   4   3        2.34        1.74      0.43 o 
 -11   4   3       10.43       10.37      0.66 o 
 -10   4   3       35.92       38.86      1.44 o 
  -9   4   3       41.97       48.77      1.56 o 
  -8   4   3        2.13        2.14      0.52 o 
  -7   4   3        1.76        1.72      0.66 o 
  -6   4   3       41.09       45.22      1.98 o 
  -5   4   3        1.72        1.78      0.64 o 
  -4   4   3       46.97       55.84      2.78 o 
  -3   4   3       49.56       54.31      1.68 o 
  -2   4   3       11.08       11.79      1.02 o 
  -1   4   3        1.10        1.38      0.54 o 
   0   4   3        2.26        1.74      0.44 o 
   1   4   3       23.05       24.09      0.83 o 
   2   4   3       33.26       35.64      1.15 o 
   3   4   3        9.17        9.81      0.69 o 
   4   4   3        5.64        4.54      0.42 o 
   5   4   3       40.65       44.44      1.18 o 
   6   4   3       11.66       10.34      0.73 o 
   7   4   3        2.14        1.67      0.39 o 
   8   4   3        0.52        0.06      0.35 o 
   9   4   3        9.92        9.22      0.61 o 
  10   4   3        5.74        5.42      0.56 o 
  11   4   3       13.57       13.65      0.92 o 
  12   4   3        0.39        0.04      0.42 o 
  13   4   3        2.99        3.52      0.53 o 
  14   4   3        3.07        3.49      0.86 o 
  15   4   3        0.02       -0.18      0.46 o 
 -13   5   3        0.08       -0.53      0.59 o 
 -12   5   3        0.01       -0.50      0.50 o 
 -11   5   3        1.69        1.77      0.59 o 
 -10   5   3        8.11        7.39      1.48 o 
  -9   5   3       12.30       13.77      1.33 o 
  -8   5   3        3.73        4.03      1.65 o 
  -7   5   3        0.10       -0.56      0.65 o 
  -6   5   3        1.05       -0.08      0.66 o 
  -5   5   3       11.66       11.35      1.17 o 
  -4   5   3       25.14       31.06      1.70 o 
  -3   5   3        2.50        2.01      0.71 o 
  -2   5   3        0.84        1.47      0.63 o 
  -1   5   3        0.08        0.37      0.55 o 
   0   5   3        0.04       -0.31      0.51 o 
   1   5   3        2.61        2.98      0.36 o 
   2   5   3        9.17       10.25      1.54 o 
   3   5   3        0.49        0.02      0.38 o 
   4   5   3        0.54        0.48      0.31 o 
   5   5   3        0.83        0.59      0.32 o 
   6   5   3        1.98        2.34      0.45 o 
   7   5   3        0.09        0.15      0.33 o 
   8   5   3        0.03        0.45      0.38 o 
   9   5   3        0.50        0.47      0.40 o 
  10   5   3        1.33        1.57      0.45 o 
  11   5   3        1.63        2.41      0.50 o 
  -5   6   3        1.35       -0.61      0.84 o 
  -4   6   3        2.80        4.23      1.07 o 
  -3   6   3        0.38        0.40      0.87 o 
  -2   6   3        0.35        0.33      0.65 o 
  -1   6   3        0.61        0.29      0.72 o 
   0   6   3        3.10        4.33      0.97 o 
   1   6   3        1.21        1.02      0.77 o 
   2   6   3        0.00        0.03      0.47 o 
   3   6   3        0.01        0.12      0.49 o 
 -23   0   4        0.54        0.35      1.12 o 
 -22   0   4        0.15       -0.69      0.69 o 
 -21   0   4        0.60        0.33      0.99 o 
 -20   0   4        0.72        0.73      0.72 o 
 -19   0   4        2.38        1.48      0.73 o 
 -18   0   4        1.63        0.21      0.62 o 
 -17   0   4      135.08      132.97      3.36 o 
 -16   0   4      421.14      433.99      7.57 o 
 -15   0   4        8.61       10.62      0.74 o 
 -14   0   4       21.99       22.70      0.97 o 
 -13   0   4       67.44       71.90      1.71 o 
 -12   0   4       75.73       67.91      1.92 o 
 -11   0   4      149.41      147.79      2.81 o 
 -10   0   4      196.44      213.55      3.39 o 
  -9   0   4      476.99      486.58      7.13 o 
  -8   0   4      493.62      531.16      8.67 o 
  -7   0   4       15.73       12.51      0.91 o 
  -6   0   4      563.00      567.95     11.38 o 
  -5   0   4      387.61      408.04      8.56 o 
  -4   0   4     3757.46     3953.27     62.09 o 
  -3   0   4        8.71        4.55      0.61 o 
  -2   0   4     5376.63     5461.97    121.40 o 
  -1   0   4      209.49      179.43      5.52 o 
   0   0   4       90.56      127.59      2.59 o 
   1   0   4      198.20      256.30      4.27 o 
   2   0   4     1094.86     1293.51     18.19 o 
   3   0   4      227.49      285.47      4.81 o 
   4   0   4     2216.66     2610.84     36.48 o 
   5   0   4       27.29       22.41      0.68 o 
   6   0   4      268.16      303.86      6.17 o 
   7   0   4      316.76      350.18      5.27 o 
   8   0   4       87.74       96.68      2.69 o 
   9   0   4       40.75       36.52      1.59 o 
  10   0   4        1.98        2.45      0.38 o 
  11   0   4        2.00        1.98      0.40 o 
  12   0   4       11.62       11.12      0.71 o 
  13   0   4       29.21       39.28      1.52 o 
  14   0   4       82.72       88.47      4.37 o 
  15   0   4       92.20       88.76      4.46 o 
  16   0   4       23.78       20.56      2.26 o 
  17   0   4        0.05        0.52      1.11 o 
  18   0   4        1.47       -0.03      1.12 o 
  19   0   4        1.68        2.43      1.37 o 
  20   0   4        2.80        0.08      1.31 o 
 -22   1   4        0.00       -0.05      0.60 o 
 -21   1   4        0.15        0.11      0.50 o 
 -20   1   4        0.06       -0.17      0.43 o 
 -19   1   4        2.03        2.34      0.48 o 
 -18   1   4        3.15        3.69      0.49 o 
 -17   1   4       35.64       40.50      1.34 o 
 -16   1   4       16.79       18.48      0.79 o 
 -15   1   4      765.06      742.82     10.13 o 
 -14   1   4       39.37       38.05      0.98 o 
 -13   1   4       59.39       66.87      1.23 o 
 -12   1   4       38.47       33.00      0.73 o 
 -11   1   4       16.77       22.07      0.58 o 
 -10   1   4       41.86       50.96      0.83 o 
  -9   1   4       63.05       70.13      0.95 o 
  -8   1   4        3.54        4.62      0.27 o 
  -7   1   4       17.33       14.02      0.42 o 
  -6   1   4      244.38      269.65      3.46 o 
  -5   1   4      378.67      401.59     11.75 o 
  -4   1   4      232.89      268.59      5.24 o 
  -1   1   4      325.19      334.12      5.81 o 
   0   1   4      216.70      223.37      3.79 o 
   1   1   4      609.12      634.17      8.34 o 
   2   1   4      105.29      120.48      1.78 o 
   3   1   4      599.21      674.26      8.83 o 
   4   1   4     1430.13     1595.83     17.97 o 
   5   1   4      227.27      227.18      2.63 o 
   6   1   4      334.77      337.17      4.02 o 
   7   1   4        1.14        0.78      0.20 o 
   8   1   4        1.80        1.91      0.25 o 
   9   1   4        2.21        1.47      0.38 o 
  10   1   4        3.97        3.35      0.34 o 
  11   1   4       21.83       25.69      0.81 o 
  12   1   4       54.77       62.44      1.35 o 
  13   1   4      157.08      179.09      3.21 o 
  14   1   4       19.71       24.16      1.02 o 
  15   1   4        1.34        4.03      0.70 o 
  16   1   4       12.51       15.74      1.03 o 
  17   1   4        0.34        1.63      0.60 o 
  18   1   4        6.85        7.21      1.19 o 
  19   1   4        0.01       -0.54      0.54 o 
 -21   2   4        0.64        0.69      0.51 o 
 -20   2   4        1.24       -0.16      0.48 o 
 -19   2   4        3.49        2.98      0.57 o 
 -18   2   4       20.01       19.25      1.01 o 
 -17   2   4       61.81       60.43      1.68 o 
 -16   2   4       11.01       10.07      0.72 o 
 -15   2   4       26.32       35.45      1.08 o 
 -14   2   4       11.70        9.76      0.54 o 
 -13   2   4       85.42       71.93      1.38 o 
 -12   2   4        8.97        7.54      0.42 o 
 -11   2   4       12.68       11.77      0.53 o 
 -10   2   4       28.03       33.84      1.00 o 
  -9   2   4       15.13       17.38      0.73 o 
  -8   2   4      274.64      287.82      5.02 o 
  -7   2   4       56.18       59.54      1.20 o 
  -6   2   4     1926.60     2047.98     26.38 o 
  -5   2   4       97.57      113.22      1.91 o 
  -4   2   4        6.30        8.59      0.38 o 
  -3   2   4        1.01        1.18      0.16 o 
  -2   2   4       25.75       19.52      0.45 o 
  -1   2   4        0.12        0.03      0.13 o 
   0   2   4      209.77      227.15      3.47 o 
   1   2   4       22.56       24.43      1.15 o 
   2   2   4      808.02      880.41     12.57 o 
   3   2   4      240.60      282.03      4.23 o 
   4   2   4      554.34      540.69      7.17 o 
   5   2   4      417.29      436.36      6.41 o 
   6   2   4        0.73        0.13      0.15 o 
   7   2   4       14.93       13.94      0.72 o 
   8   2   4        6.94        6.03      0.42 o 
   9   2   4        0.17       -0.10      0.25 o 
  10   2   4       13.80       12.28      0.60 o 
  11   2   4        7.42        7.29      0.51 o 
  12   2   4        1.83        1.57      0.37 o 
  13   2   4       14.37       13.30      0.71 o 
  14   2   4       14.34       15.72      0.69 o 
  15   2   4       11.88       10.79      0.73 o 
  16   2   4        1.18        1.17      0.48 o 
  17   2   4        0.57        0.41      0.48 o 
  18   2   4        0.65        0.55      0.51 o 
  19   2   4        0.19        0.17      0.85 o 
 -20   3   4        0.24       -0.31      0.72 o 
 -19   3   4        0.08       -0.30      0.65 o 
 -18   3   4       11.80       12.82      1.11 o 
 -17   3   4       19.32       18.39      1.18 o 
 -16   3   4       11.37       11.01      0.84 o 
 -15   3   4        0.00        0.22      0.52 o 
 -14   3   4        0.96        0.29      0.46 o 
 -13   3   4       38.18       36.04      1.26 o 
 -12   3   4       13.23       12.39      0.75 o 
 -11   3   4       28.96       33.73      1.10 o 
 -10   3   4       17.11       16.42      0.76 o 
  -9   3   4        0.41       -0.25      0.28 o 
  -8   3   4      102.53      103.03      2.12 o 
  -7   3   4        8.20        7.98      0.61 o 
  -6   3   4       21.04       24.79      0.96 o 
  -5   3   4       50.05       50.96      2.20 o 
  -2   3   4        4.51        4.55      0.36 o 
  -1   3   4       13.96       12.76      0.72 o 
   0   3   4       25.72       28.75      0.82 o 
   1   3   4        0.16        0.07      0.22 o 
   2   3   4        0.51        1.04      0.31 o 
   3   3   4       13.19       15.28      0.76 o 
   4   3   4       52.29       50.11      1.22 o 
   5   3   4       25.19       28.43      0.95 o 
   6   3   4       79.92       72.37      1.65 o 
   7   3   4        9.24        8.08      0.59 o 
   8   3   4        0.47       -0.31      0.31 o 
   9   3   4        0.01       -0.27      0.32 o 
  10   3   4        1.70        1.76      0.41 o 
  11   3   4        0.76        0.05      0.41 o 
  12   3   4        0.75        0.69      0.38 o 
  13   3   4        0.44        0.12      0.41 o 
  14   3   4        4.45        5.29      0.60 o 
  15   3   4        1.12        0.90      0.51 o 
  16   3   4        3.05        3.24      0.69 o 
  17   3   4        0.04       -0.48      0.55 o 
 -17   4   4        1.92        1.44      0.57 o 
 -16   4   4        0.30        0.62      0.49 o 
 -15   4   4        4.02        5.43      0.65 o 
 -14   4   4        1.26        1.72      0.49 o 
 -13   4   4        0.04       -0.47      0.47 o 
 -12   4   4        0.61        0.92      0.52 o 
 -11   4   4        0.09       -0.56      0.56 o 
 -10   4   4        0.13       -0.14      0.43 o 
  -9   4   4        0.16       -0.57      0.57 o 
  -8   4   4       37.53       38.88      1.37 o 
  -7   4   4       38.95       43.64      2.03 o 
  -6   4   4       99.28      110.33      3.50 o 
  -5   4   4        0.58        0.86      0.62 o 
  -4   4   4        1.27       -0.21      0.72 o 
  -3   4   4       19.96       21.27      2.36 o 
  -2   4   4        9.58       11.34      1.17 o 
  -1   4   4        1.18        1.28      0.33 o 
   0   4   4        0.05       -0.21      0.28 o 
   1   4   4        0.99       -0.17      0.44 o 
   2   4   4        0.62        0.19      0.33 o 
   3   4   4        3.51        3.83      0.42 o 
   4   4   4       31.32       35.68      1.08 o 
   5   4   4        4.01        5.81      0.51 o 
   6   4   4       31.04       29.35      1.02 o 
   7   4   4        1.85        1.22      0.39 o 
   8   4   4       12.92       12.94      0.75 o 
   9   4   4        0.62        0.27      0.37 o 
  10   4   4        0.14        0.27      0.38 o 
  11   4   4        0.02       -0.31      0.38 o 
  12   4   4        4.76        5.32      0.59 o 
  13   4   4        3.72        3.10      0.84 o 
  14   4   4        0.05       -0.21      0.44 o 
  15   4   4        0.12       -0.17      0.53 o 
 -13   5   4        4.42        3.67      1.29 o 
 -12   5   4        3.44        2.74      0.64 o 
 -11   5   4        1.43        0.83      0.56 o 
 -10   5   4        2.83        1.88      0.57 o 
  -9   5   4        4.36        4.03      0.91 o 
  -8   5   4        3.20        3.73      0.94 o 
  -7   5   4       16.52       16.04      1.44 o 
  -6   5   4       12.72       15.45      2.97 o 
  -5   5   4        7.19        8.23      1.41 o 
  -4   5   4       47.21       57.94      2.43 o 
  -3   5   4        6.01        6.51      0.96 o 
  -2   5   4        0.27        0.50      0.65 o 
  -1   5   4        1.54        0.74      0.94 o 
   0   5   4        0.65        0.31      0.40 o 
   1   5   4        2.90        2.23      0.52 o 
   2   5   4       14.32       13.41      0.82 o 
   3   5   4        2.73        3.10      0.88 o 
   4   5   4        0.08       -0.19      0.36 o 
   5   5   4        0.83        0.86      0.39 o 
   6   5   4        0.47        1.10      0.40 o 
   7   5   4        0.98        0.73      0.40 o 
   8   5   4        0.90        0.52      0.40 o 
   9   5   4        0.40        0.68      0.42 o 
  10   5   4        1.37        1.30      0.50 o 
  -3   6   4        0.12        0.80      0.91 o 
  -2   6   4        1.91        3.08      1.02 o 
  -1   6   4        0.68        0.63      0.91 o 
   0   6   4        2.78        1.98      0.93 o 
   1   6   4        2.59        2.49      0.62 o 
 -22   1   5        0.72        1.06      0.77 o 
 -21   1   5        0.18       -0.11      0.53 o 
 -20   1   5        0.06       -0.42      0.42 o 
 -19   1   5        0.39       -0.40      0.40 o 
 -18   1   5        0.21        0.28      0.43 o 
 -17   1   5        8.28        8.85      0.68 o 
 -16   1   5       53.26       51.36      1.24 o 
 -15   1   5       65.99       71.84      1.51 o 
 -14   1   5       20.79       14.76      0.67 o 
 -13   1   5      118.52      138.50      2.10 o 
 -12   1   5        0.02       -0.19      0.19 o 
 -11   1   5       15.73       18.03      0.52 o 
 -10   1   5      115.79      110.76      1.57 o 
  -9   1   5        6.65       10.68      0.34 o 
  -8   1   5      124.80      137.19      1.70 o 
  -7   1   5        8.36        7.95      0.32 o 
  -6   1   5      194.18      239.48      4.75 o 
  -5   1   5      263.42      279.85      5.01 o 
  -4   1   5     1205.30     1372.95     19.45 o 
  -3   1   5        6.92        9.56      0.48 o 
  -2   1   5       26.93       24.71      0.65 o 
  -1   1   5        2.35        2.11      0.21 o 
   0   1   5      524.34      580.55      8.45 o 
   1   1   5       97.08      102.55      1.73 o 
   2   1   5        0.08       -0.09      0.15 o 
   3   1   5       92.83      101.84      1.61 o 
   4   1   5       16.46       24.20      0.56 o 
   5   1   5        1.00        0.54      0.20 o 
   6   1   5      145.58      166.44      2.18 o 
   7   1   5       14.93       15.77      0.50 o 
   8   1   5       56.13       63.01      1.15 o 
   9   1   5       13.57       14.30      0.92 o 
  10   1   5        4.26        5.03      0.45 o 
  11   1   5       15.77       15.40      0.85 o 
  12   1   5       25.80       27.31      0.98 o 
  13   1   5       16.74       17.52      0.93 o 
  14   1   5        0.43        0.25      0.45 o 
  15   1   5       17.01       14.94      0.89 o 
  16   1   5        0.00        0.66      0.56 o 
  17   1   5        0.99        1.14      0.72 o 
  18   1   5        0.77        0.62      1.19 o 
  19   1   5        1.18       -1.20      1.20 o 
 -21   2   5        0.72        1.35      0.55 o 
 -20   2   5        3.31        2.69      0.91 o 
 -19   2   5        0.09       -0.42      0.42 o 
 -18   2   5        5.93        4.59      0.63 o 
 -17   2   5        7.46        7.95      0.71 o 
 -16   2   5       19.20       20.65      0.99 o 
 -15   2   5       56.29       53.43      1.36 o 
 -14   2   5       22.42       22.82      0.85 o 
 -13   2   5      241.88      220.86      3.77 o 
 -12   2   5       10.53        8.43      0.50 o 
 -11   2   5       32.77       34.44      1.14 o 
 -10   2   5       11.30        8.82      0.44 o 
  -9   2   5        1.61        1.74      0.31 o 
  -8   2   5       43.53       45.84      1.15 o 
  -7   2   5       50.31       53.24      1.26 o 
  -6   2   5      321.31      349.07      5.92 o 
  -5   2   5       93.74       90.76      1.88 o 
  -4   2   5      495.48      496.90      9.52 o 
  -3   2   5       35.11       34.89      0.68 o 
  -2   2   5       49.36       46.44      0.89 o 
  -1   2   5       99.57      107.96      1.68 o 
   0   2   5        4.84        4.95      0.43 o 
   1   2   5        3.72        2.01      0.22 o 
   2   2   5       10.65        8.86      0.46 o 
   3   2   5       49.84       44.80      0.96 o 
   4   2   5      186.40      189.77      3.02 o 
   5   2   5      113.50      128.74      2.47 o 
   6   2   5        8.24        6.90      0.50 o 
   7   2   5       39.37       45.78      1.01 o 
   8   2   5       36.52       38.36      0.95 o 
   9   2   5       13.64       10.94      0.58 o 
  10   2   5        0.51       -0.16      0.30 o 
  11   2   5        5.09        5.09      0.46 o 
  12   2   5        8.45        8.80      0.58 o 
  13   2   5       11.58        9.46      0.62 o 
  14   2   5        7.65        7.39      0.66 o 
  15   2   5        0.19        0.19      0.46 o 
  16   2   5       15.91       18.49      1.16 o 
  17   2   5        1.54        1.24      0.52 o 
  18   2   5        2.69        2.84      0.60 o 
 -20   3   5        0.44        0.00      0.67 o 
 -19   3   5        1.00        0.50      0.69 o 
 -18   3   5        2.07        1.07      0.69 o 
 -17   3   5        8.67        7.30      0.91 o 
 -16   3   5        7.38        7.55      0.74 o 
 -15   3   5        5.45        4.31      0.61 o 
 -14   3   5        2.52        2.50      0.48 o 
 -13   3   5       11.95        9.02      0.70 o 
 -12   3   5        3.01        2.30      0.44 o 
 -11   3   5        9.27        9.38      0.79 o 
 -10   3   5       14.44       12.57      0.87 o 
  -9   3   5        0.18       -0.28      0.74 o 
  -8   3   5       48.96       52.70      1.61 o 
  -7   3   5       41.92       44.39      1.43 o 
  -6   3   5       18.64       22.09      0.98 o 
  -5   3   5       21.80       22.73      0.96 o 
  -4   3   5       12.13       11.14      0.69 o 
  -3   3   5        0.19       -0.17      0.27 o 
  -2   3   5      109.16      122.34      2.77 o 
  -1   3   5        0.16       -0.23      0.23 o 
   0   3   5        0.59        0.10      0.28 o 
   1   3   5        0.02       -0.06      0.33 o 
   2   3   5        0.15        0.03      0.28 o 
   3   3   5        8.00        7.68      0.79 o 
   4   3   5       28.90       24.18      0.96 o 
   5   3   5        5.66        8.37      0.58 o 
   6   3   5       48.42       48.14      2.03 o 
   7   3   5      113.05      116.47      2.43 o 
   8   3   5        0.08       -0.33      0.33 o 
   9   3   5        0.02       -0.33      0.33 o 
  10   3   5       13.51       16.99      1.28 o 
  11   3   5        7.74        8.83      0.66 o 
  12   3   5        4.18        4.14      0.60 o 
  13   3   5        3.82        4.43      0.57 o 
  14   3   5        1.50        2.22      0.52 o 
  15   3   5        3.55        1.52      0.54 o 
  16   3   5        0.02       -0.11      0.58 o 
 -17   4   5        2.10        1.81      0.85 o 
 -16   4   5        4.32        4.04      0.90 o 
 -15   4   5        0.13       -0.54      0.54 o 
 -14   4   5        1.18        2.55      0.66 o 
 -13   4   5        0.00       -0.06      0.47 o 
 -12   4   5        1.43        1.69      0.58 o 
 -11   4   5        4.43        3.63      0.61 o 
 -10   4   5        1.19        1.82      0.52 o 
  -9   4   5       20.41       23.16      1.15 o 
  -8   4   5       50.02       51.80      1.67 o 
  -7   4   5       97.47      104.76      2.61 o 
  -6   4   5       76.26       97.88      2.47 o 
  -5   4   5        0.18       -0.43      0.43 o 
  -4   4   5        9.01       11.40      1.11 o 
  -3   4   5       42.85       46.25      1.43 o 
  -2   4   5        1.41        0.65      0.42 o 
  -1   4   5       14.82       13.53      0.84 o 
   0   4   5        2.92        2.18      0.72 o 
   1   4   5        0.46        0.50      0.43 o 
   2   4   5        0.10       -0.42      0.42 o 
   3   4   5        5.29        4.49      0.49 o 
   4   4   5       21.00       23.74      0.93 o 
   5   4   5        1.65        1.76      0.45 o 
   6   4   5        4.97        4.65      0.53 o 
   7   4   5        0.11        0.36      0.36 o 
   8   4   5        2.16        1.39      0.42 o 
   9   4   5        0.07        0.04      0.36 o 
  10   4   5        2.05        1.79      0.47 o 
  11   4   5        0.32        0.15      0.47 o 
  12   4   5        1.05        1.35      0.49 o 
  13   4   5        3.35        2.54      0.55 o 
  14   4   5        1.20        0.17      0.52 o 
 -13   5   5        1.97        0.62      0.64 o 
 -12   5   5        2.13        2.27      0.65 o 
 -11   5   5        0.00        0.56      0.55 o 
 -10   5   5        0.35        0.22      0.50 o 
  -9   5   5        1.16        1.05      0.52 o 
  -8   5   5        4.76        5.42      1.01 o 
  -7   5   5        0.19        0.07      0.74 o 
  -6   5   5        1.48        0.32      0.91 o 
  -5   5   5        4.54        5.74      1.38 o 
  -4   5   5       12.53       12.21      1.24 o 
  -3   5   5        1.08        2.08      0.82 o 
  -2   5   5        1.48        0.93      0.73 o 
  -1   5   5        7.60        7.02      0.71 o 
   0   5   5        2.50        2.56      0.61 o 
   1   5   5        0.36        0.54      0.51 o 
   2   5   5        4.84        3.82      0.54 o 
   3   5   5        3.61        3.89      0.55 o 
   4   5   5        0.00       -0.07      0.41 o 
   5   5   5        0.19        0.12      0.41 o 
   6   5   5        0.33        0.75      0.44 o 
   7   5   5        5.23        5.43      0.64 o 
   8   5   5        6.83        6.45      0.69 o 
   9   5   5        0.17        0.73      0.49 o 
 -22   0   6        8.65        9.97      1.76 o 
 -21   0   6        0.16        0.74      0.96 o 
 -20   0   6        2.60        2.01      1.01 o 
 -19   0   6        0.54        2.33      1.09 o 
 -18   0   6       10.38       10.33      1.56 o 
 -17   0   6        1.07        0.53      0.69 o 
 -16   0   6       31.85       26.89      1.17 o 
 -15   0   6      133.24      138.04      2.90 o 
 -14   0   6      160.32      170.19      3.36 o 
 -13   0   6     2489.38     2449.77     38.83 o 
 -12   0   6      357.12      356.50      6.18 o 
 -11   0   6       91.04       91.16      1.97 o 
 -10   0   6      551.30      510.09      9.84 o 
  -9   0   6       27.85       29.55      0.90 o 
  -8   0   6       35.63       33.80      0.93 o 
  -7   0   6      105.94      123.71      2.09 o 
  -6   0   6       58.52       60.92      1.50 o 
  -5   0   6      326.98      360.71      6.03 o 
  -4   0   6      342.28      460.84      8.76 o 
  -3   0   6      304.88      383.85      9.02 o 
  -2   0   6     2717.15     3299.37     73.24 o 
  -1   0   6       77.70      100.91      2.69 o 
   0   0   6      787.46      879.21     16.40 o 
   1   0   6        9.52        2.63      0.96 o 
   2   0   6       90.92      108.72      2.10 o 
   3   0   6      302.76      298.85      9.88 o 
   4   0   6       16.71       19.66      0.86 o 
   5   0   6      160.53      192.78      3.51 o 
   6   0   6      230.15      293.11      5.10 o 
   7   0   6       41.70       47.42      1.51 o 
   8   0   6        3.13        1.83      0.54 o 
   9   0   6       12.23        7.69      0.63 o 
  10   0   6        8.66       10.02      0.79 o 
  11   0   6        0.03       -0.53      0.53 o 
  12   0   6        0.15       -0.34      1.19 o 
  13   0   6       14.04       13.56      1.81 o 
  14   0   6       41.57       44.20      3.04 o 
  15   0   6       62.95       63.83      3.75 o 
  16   0   6        9.21       12.18      1.99 o 
  17   0   6        1.72        0.28      1.24 o 
  18   0   6        0.94        1.35      1.35 o 
 -22   1   6        1.49        1.55      0.67 o 
 -21   1   6        4.21        4.53      0.79 o 
 -20   1   6        5.73        4.40      0.62 o 
 -19   1   6        0.13        0.78      0.44 o 
 -18   1   6        1.75        1.15      0.45 o 
 -17   1   6       13.16       10.45      0.73 o 
 -16   1   6       15.01       18.04      0.88 o 
 -15   1   6       93.53       89.53      1.93 o 
 -14   1   6      546.95      545.62      8.31 o 
 -13   1   6      294.20      297.71      4.78 o 
 -12   1   6        7.82        7.00      0.48 o 
 -11   1   6      136.07      137.74      2.03 o 
 -10   1   6      105.90       97.74      1.80 o 
  -9   1   6       11.11       12.52      0.48 o 
  -8   1   6      101.22      103.90      1.58 o 
  -7   1   6        1.19        3.20      0.28 o 
  -6   1   6      128.79      127.13      1.98 o 
  -5   1   6       35.76       34.62      0.92 o 
  -4   1   6     1292.74     1455.62     20.75 o 
  -3   1   6      110.21      113.58      1.98 o 
  -2   1   6      447.80      481.91      7.12 o 
  -1   1   6        9.34       12.97      0.48 o 
   0   1   6      292.54      300.98      4.57 o 
   1   1   6      321.74      345.25      5.19 o 
   2   1   6       83.05       96.96      1.95 o 
   3   1   6      321.20      337.87      4.04 o 
   4   1   6      354.38      412.43      4.89 o 
   5   1   6      202.23      234.56      2.95 o 
   6   1   6       49.98       67.57      1.20 o 
   7   1   6       10.42        9.10      0.45 o 
   8   1   6       32.46       35.04      0.91 o 
   9   1   6        1.35        1.95      0.38 o 
  10   1   6        0.64        0.09      0.28 o 
  11   1   6        0.21        0.22      0.35 o 
  12   1   6        4.62        4.39      0.53 o 
  13   1   6        0.94        0.36      0.40 o 
  14   1   6        0.36       -0.25      0.49 o 
  15   1   6        4.17        4.05      0.68 o 
  16   1   6       17.13       15.96      1.25 o 
  17   1   6       11.99       12.61      2.35 o 
  18   1   6        0.92        0.69      0.74 o 
 -21   2   6        1.08        1.43      0.58 o 
 -20   2   6        3.20        3.89      0.62 o 
 -19   2   6        4.54        5.35      0.66 o 
 -18   2   6        0.74        0.10      0.43 o 
 -17   2   6       14.02       16.63      0.92 o 
 -16   2   6       12.67       12.12      0.79 o 
 -15   2   6      112.14      108.72      2.40 o 
 -14   2   6       44.27       45.14      1.20 o 
 -13   2   6       38.54       29.78      0.94 o 
 -12   2   6       55.67       46.48      1.16 o 
 -11   2   6        5.13        4.77      0.43 o 
 -10   2   6       19.41       18.86      0.74 o 
  -9   2   6        6.16        5.90      0.41 o 
  -8   2   6       29.12       30.81      1.49 o 
  -7   2   6        2.12        3.37      0.48 o 
  -6   2   6        0.09       -0.23      0.23 o 
  -5   2   6       30.45       28.95      1.13 o 
  -4   2   6      227.05      256.42      5.28 o 
  -3   2   6       56.66       52.96      1.69 o 
  -2   2   6        4.74        1.64      0.25 o 
  -1   2   6      126.24      120.18      1.87 o 
   0   2   6       10.73       10.53      0.57 o 
   1   2   6       59.33       67.59      2.52 o 
   2   2   6        2.94        3.12      0.45 o 
   3   2   6       11.80       14.83      0.99 o 
   4   2   6        0.74        0.49      0.40 o 
   5   2   6        1.37        1.04      0.24 o 
   6   2   6        7.49       12.95      0.57 o 
   7   2   6       39.13       37.34      0.94 o 
   8   2   6       60.15       61.97      1.31 o 
   9   2   6       20.44       21.60      1.36 o 
  10   2   6        4.84        5.41      0.47 o 
  11   2   6        0.10        0.19      0.33 o 
  12   2   6       10.70        9.83      0.94 o 
  13   2   6        5.08        5.84      0.68 o 
  14   2   6        4.50        4.96      0.60 o 
  15   2   6        4.96        5.08      0.64 o 
  16   2   6        0.04       -0.36      0.48 o 
  17   2   6        0.04       -0.03      0.46 o 
 -19   3   6        0.06        0.16      0.71 o 
 -18   3   6        0.02       -0.17      0.62 o 
 -17   3   6        2.03        1.15      0.65 o 
 -16   3   6       67.04       62.32      2.48 o 
 -15   3   6        6.73        7.47      0.90 o 
 -14   3   6        1.18        1.53      0.60 o 
 -13   3   6        0.37       -0.24      0.45 o 
 -12   3   6       24.19       27.10      1.29 o 
 -11   3   6       45.34       45.43      1.62 o 
 -10   3   6        3.40        2.25      0.51 o 
  -9   3   6       22.73       23.37      1.13 o 
  -8   3   6        6.22        5.77      0.63 o 
  -7   3   6        0.46        0.63      0.66 o 
  -6   3   6      164.48      174.50      3.83 o 
  -5   3   6      176.06      189.65      3.47 o 
  -4   3   6      396.86      423.64      8.25 o 
  -3   3   6        4.09        2.90      0.60 o 
  -2   3   6       11.86       11.31      0.84 o 
  -1   3   6       23.22       25.90      1.11 o 
   0   3   6        4.90        5.52      1.45 o 
   1   3   6        4.33        4.75      0.53 o 
   2   3   6        0.00       -0.10      0.32 o 
   3   3   6        6.35        5.13      0.55 o 
   4   3   6        0.12        0.49      0.33 o 
   5   3   6       27.56       34.71      1.11 o 
   6   3   6      136.89      141.67      3.13 o 
   7   3   6       60.87       66.73      1.54 o 
   8   3   6        2.95        4.29      0.50 o 
   9   3   6        0.74        0.14      0.37 o 
  10   3   6        2.96        2.71      0.49 o 
  11   3   6        0.02        0.06      0.40 o 
  12   3   6        0.62        0.62      0.42 o 
  13   3   6        1.74        1.32      0.48 o 
  14   3   6        0.06       -0.46      0.46 o 
  15   3   6        0.14        0.02      0.57 o 
  16   3   6        0.09       -0.60      0.75 o 
 -17   4   6        0.06        0.57      0.76 o 
 -16   4   6        1.38        0.87      0.65 o 
 -15   4   6        2.11        2.11      0.68 o 
 -14   4   6        0.92        0.65      0.58 o 
 -13   4   6        0.99        2.22      0.63 o 
 -12   4   6        0.16        0.69      0.55 o 
 -11   4   6        5.69        4.07      0.89 o 
 -10   4   6        1.11        1.31      0.52 o 
  -9   4   6        0.89        0.32      0.50 o 
  -8   4   6        0.06       -0.03      0.45 o 
  -7   4   6        3.94        3.05      0.59 o 
  -6   4   6       12.54       11.38      0.70 o 
  -5   4   6       27.71       28.46      1.23 o 
  -4   4   6       91.64      110.45      2.72 o 
  -3   4   6        1.85        0.77      0.52 o 
  -2   4   6       27.14       25.88      1.20 o 
  -1   4   6        1.11        0.20      0.44 o 
   0   4   6        8.07        9.05      1.40 o 
   1   4   6        0.30       -0.08      0.44 o 
   2   4   6        0.00       -0.43      0.43 o 
   3   4   6        1.93        1.47      0.45 o 
   4   4   6       21.74       21.50      1.04 o 
   5   4   6       11.70       13.23      0.86 o 
   6   4   6        0.01       -0.39      0.39 o 
   7   4   6        0.31       -0.05      0.39 o 
   8   4   6       10.01        7.45      0.62 o 
   9   4   6        1.24        0.60      0.41 o 
  10   4   6        0.46        0.51      0.46 o 
  11   4   6        0.02       -0.42      0.42 o 
  12   4   6        0.40        0.44      0.47 o 
  13   4   6        0.03        0.29      0.54 o 
 -12   5   6        0.04       -0.22      0.61 o 
 -11   5   6        2.13        1.91      0.64 o 
 -10   5   6        2.90        3.27      0.68 o 
  -9   5   6        0.87        0.65      0.51 o 
  -8   5   6        0.86        0.98      0.51 o 
  -7   5   6        2.35        2.21      0.57 o 
  -6   5   6       15.67       16.50      1.91 o 
  -5   5   6        0.06        0.89      0.84 o 
  -4   5   6        0.35       -0.07      0.47 o 
  -3   5   6        0.36        0.11      0.78 o 
  -2   5   6        4.66        4.55      0.68 o 
  -1   5   6        5.57        6.01      0.73 o 
   0   5   6        2.06        1.21      0.60 o 
   1   5   6        0.22       -0.66      0.66 o 
   2   5   6        0.80        0.61      0.52 o 
   3   5   6        1.63        1.11      0.51 o 
   4   5   6        0.41        0.17      0.43 o 
   5   5   6        1.13        0.81      0.51 o 
   6   5   6        1.99        2.28      0.55 o 
   7   5   6        0.01        0.27      0.49 o 
   8   5   6        0.47        0.77      0.52 o 
 -22   1   7       17.39       19.52      2.56 o 
 -21   1   7       14.36       11.26      1.19 o 
 -20   1   7        2.39        2.69      0.59 o 
 -19   1   7        0.44        0.46      0.47 o 
 -18   1   7        0.00       -0.07      0.39 o 
 -17   1   7        1.84        0.43      0.40 o 
 -16   1   7        5.65        6.06      0.59 o 
 -15   1   7       12.12       12.23      0.83 o 
 -14   1   7        3.91        3.27      0.62 o 
 -13   1   7      157.33      149.57      3.08 o 
 -12   1   7       84.43       84.43      1.99 o 
 -11   1   7      713.19      708.76     10.50 o 
 -10   1   7       48.25       48.24      1.18 o 
  -9   1   7        1.46        1.88      0.31 o 
  -8   1   7      229.56      221.67      3.26 o 
  -7   1   7        9.33       13.60      0.50 o 
  -6   1   7        5.07        6.82      0.39 o 
  -5   1   7        0.73        0.02      0.18 o 
  -4   1   7      138.19      171.33      2.56 o 
  -3   1   7        1.06        0.33      0.21 o 
  -2   1   7      213.76      268.74      4.66 o 
  -1   1   7       19.49       17.36      0.99 o 
   0   1   7       42.69       45.37      1.00 o 
   1   1   7       38.71       35.82      1.06 o 
   2   1   7       21.55       24.42      0.75 o 
   3   1   7       46.69       47.69      0.94 o 
   4   1   7        1.84        1.06      0.25 o 
   5   1   7        5.57        5.40      0.37 o 
   6   1   7       17.58       19.14      0.63 o 
   7   1   7       12.25       14.97      0.64 o 
   8   1   7       10.74        9.57      0.54 o 
   9   1   7        0.72        0.27      0.30 o 
  10   1   7        8.90        7.99      0.71 o 
  11   1   7        7.48        7.92      0.61 o 
  12   1   7        0.01       -0.04      0.39 o 
  13   1   7        1.02        0.35      0.76 o 
  14   1   7        9.18        9.87      0.99 o 
  15   1   7        3.07        2.87      0.78 o 
  16   1   7        0.48        0.92      0.72 o 
  17   1   7        0.72        0.31      0.75 o 
 -21   2   7       66.94       83.38      2.24 o 
 -20   2   7        5.55        5.82      0.70 o 
 -19   2   7        0.35       -0.13      0.45 o 
 -18   2   7        8.24        6.54      0.67 o 
 -17   2   7        0.34        0.20      0.43 o 
 -16   2   7       13.27       10.47      0.76 o 
 -15   2   7        0.39        0.43      0.48 o 
 -14   2   7       83.01       75.27      1.88 o 
 -13   2   7        4.29        3.67      0.50 o 
 -12   2   7       97.64       91.98      2.06 o 
 -11   2   7        2.21        1.99      0.38 o 
 -10   2   7        5.69        4.78      0.44 o 
  -9   2   7       52.91       57.68      1.41 o 
  -8   2   7       82.77       77.18      1.84 o 
  -7   2   7       23.25       23.00      0.73 o 
  -6   2   7      139.04      143.47      2.17 o 
  -5   2   7       86.99       90.47      1.80 o 
  -4   2   7        3.76        2.39      0.43 o 
  -3   2   7       93.96       87.16      1.95 o 
  -2   2   7      301.59      331.55      5.64 o 
  -1   2   7       32.48       33.03      1.10 o 
   0   2   7       11.70       11.36      0.57 o 
   1   2   7      114.87      121.74      2.34 o 
   2   2   7       29.27       26.34      1.19 o 
   3   2   7        8.96        8.71      0.50 o 
   4   2   7        1.40        0.56      0.27 o 
   5   2   7       62.70       64.39      1.28 o 
   6   2   7       96.65       91.92      1.68 o 
   7   2   7       44.92       49.05      1.14 o 
   8   2   7        6.82        7.99      0.53 o 
   9   2   7        7.00        7.19      0.53 o 
  10   2   7        2.92        2.86      0.43 o 
  11   2   7        0.93        0.71      0.36 o 
  12   2   7        2.39        1.53      0.41 o 
  13   2   7        0.29       -0.09      0.40 o 
  14   2   7        0.63        0.58      0.46 o 
  15   2   7        0.02       -0.47      0.47 o 
  16   2   7        1.37        0.70      0.61 o 
 -19   3   7        5.44        7.27      1.30 o 
 -18   3   7        0.04        0.85      0.87 o 
 -17   3   7        0.14       -0.33      0.74 o 
 -16   3   7        4.68        2.31      2.89 o 
 -15   3   7        2.84        2.78      0.71 o 
 -14   3   7        0.81        1.09      0.59 o 
 -13   3   7        0.90        0.89      0.53 o 
 -12   3   7        0.74        1.22      0.54 o 
 -11   3   7       68.26       67.35      2.09 o 
 -10   3   7       21.49       20.92      1.64 o 
  -9   3   7        2.88        1.73      0.50 o 
  -8   3   7        3.02        2.61      0.81 o 
  -7   3   7       17.07       13.09      0.89 o 
  -6   3   7       47.79       56.94      1.50 o 
  -5   3   7       91.77       98.18      2.54 o 
  -4   3   7      287.00      331.45      6.68 o 
  -3   3   7        0.24       -0.50      0.50 o 
  -2   3   7        4.14        3.44      0.63 o 
  -1   3   7       60.62       70.56      2.03 o 
   0   3   7        9.29        8.55      0.88 o 
   1   3   7        0.69       -0.43      0.43 o 
   2   3   7        2.29        1.51      0.55 o 
   3   3   7       10.71       12.21      0.83 o 
   4   3   7        4.41        4.02      0.49 o 
   5   3   7        4.83        5.23      0.76 o 
   6   3   7        3.63        3.01      0.53 o 
   7   3   7        0.34        0.20      0.35 o 
   8   3   7        0.03        0.39      0.39 o 
   9   3   7       11.51       10.24      0.71 o 
  10   3   7        3.93        3.42      0.53 o 
  11   3   7        0.48        1.31      0.47 o 
  12   3   7        0.02       -0.09      0.34 o 
  13   3   7        0.35       -0.07      0.35 o 
  14   3   7        1.66        1.25      0.46 o 
  15   3   7        1.13        0.08      0.78 o 
 -16   4   7        0.87       -0.41      0.66 o 
 -15   4   7        1.58        2.32      0.71 o 
 -14   4   7        1.69        2.73      0.74 o 
 -13   4   7       13.89       13.74      1.68 o 
 -12   4   7        4.54        4.52      1.05 o 
 -11   4   7        6.77        6.21      0.79 o 
 -10   4   7       11.29       11.56      1.72 o 
  -9   4   7        0.60        0.39      0.48 o 
  -8   4   7        2.18        1.55      0.70 o 
  -7   4   7        0.06        0.26      0.47 o 
  -6   4   7        1.81        2.20      0.69 o 
  -5   4   7        3.46        3.11      0.59 o 
  -4   4   7       27.09       31.53      1.40 o 
  -3   4   7        1.93        1.79      0.60 o 
  -2   4   7       13.37       11.73      0.92 o 
  -1   4   7        0.01       -0.44      0.44 o 
   0   4   7        2.52        2.61      0.64 o 
   1   4   7        0.60        0.20      0.50 o 
   2   4   7        0.91        0.44      0.51 o 
   3   4   7        0.31        0.18      0.40 o 
   4   4   7        6.53        5.07      0.63 o 
   5   4   7        3.24        2.00      0.53 o 
   6   4   7        0.05       -0.13      0.84 o 
   7   4   7        0.01        0.18      0.46 o 
   8   4   7        2.65        1.75      0.51 o 
   9   4   7       16.73       16.50      1.00 o 
  10   4   7        3.89        4.27      0.68 o 
  11   4   7        0.00        0.43      0.53 o 
  12   4   7        2.38        1.65      0.63 o 
 -11   5   7        0.29        0.18      0.63 o 
 -10   5   7        0.13        0.39      0.47 o 
  -9   5   7        0.54       -0.29      0.49 o 
  -8   5   7        0.01        0.73      0.54 o 
  -7   5   7        0.84        1.77      0.58 o 
  -6   5   7       16.39       17.96      2.24 o 
  -5   5   7        7.18        8.28      1.98 o 
  -4   5   7        1.00        1.62      0.62 o 
  -3   5   7        3.73        4.47      0.73 o 
  -2   5   7        8.43       10.65      0.93 o 
  -1   5   7       11.72       13.92      1.16 o 
   0   5   7        3.42        2.97      0.75 o 
   1   5   7        1.77        1.73      0.60 o 
   2   5   7        4.72        5.93      0.71 o 
   3   5   7        1.75        1.62      0.70 o 
   4   5   7        0.04       -0.44      0.44 o 
   5   5   7        1.13        1.75      0.56 o 
   6   5   7        2.01        3.43      0.63 o 
   7   5   7        0.12        0.89      0.55 o 
 -22   0   8        0.88       -0.50      1.07 o 
 -21   0   8       74.79       84.95      4.67 o 
 -20   0   8       19.72       21.68      2.38 o 
 -19   0   8       25.47       34.04      2.75 o 
 -18   0   8       15.89       14.19      1.89 o 
 -17   0   8        2.66        2.76      1.03 o 
 -16   0   8       31.24       29.79      2.45 o 
 -15   0   8       97.42       94.39      5.92 o 
 -14   0   8      130.42      128.85      3.97 o 
 -13   0   8       15.30       13.18      1.18 o 
 -12   0   8     1144.52     1172.17     26.91 o 
 -11   0   8     1458.40     1478.05     27.21 o 
 -10   0   8      391.00      399.43      7.93 o 
  -9   0   8       17.89       14.17      0.73 o 
  -8   0   8        6.31        4.79      0.49 o 
  -7   0   8       12.43       11.06      1.03 o 
  -6   0   8      140.67      125.91      3.55 o 
  -5   0   8      123.51      135.87      3.05 o 
  -4   0   8      191.48      206.34      4.30 o 
  -3   0   8      175.41      181.66      3.86 o 
  -2   0   8     1297.41     1563.21     28.50 o 
  -1   0   8      363.22      376.00      6.34 o 
   0   0   8        0.00       -0.31      0.31 o 
   1   0   8       79.36       87.78      2.22 o 
   2   0   8       13.78       17.67      0.79 o 
   3   0   8      171.35      205.50      3.37 o 
   4   0   8       11.70       11.88      0.64 o 
   5   0   8      215.44      231.20      5.04 o 
   6   0   8      148.11      169.80      3.84 o 
   7   0   8       57.23       64.50      2.36 o 
   8   0   8        1.27        1.06      0.60 o 
   9   0   8        0.02       -0.52      0.52 o 
  10   0   8        0.01        0.07      0.60 o 
  11   0   8       13.92       13.19      1.25 o 
  12   0   8        6.99        8.44      1.58 o 
  13   0   8        0.05       -0.63      1.00 o 
  14   0   8        4.96        5.14      1.48 o 
  15   0   8        0.48       -1.11      1.11 o 
  16   0   8        2.79        2.08      1.49 o 
 -22   1   8       14.51       18.78      2.53 o 
 -21   1   8        1.01        0.58      0.63 o 
 -20   1   8        0.10       -0.56      0.56 o 
 -19   1   8        5.93        6.33      0.86 o 
 -18   1   8       27.04       29.49      1.98 o 
 -17   1   8       15.11       16.91      1.16 o 
 -16   1   8        2.02        1.56      0.56 o 
 -15   1   8       13.19       13.96      0.89 o 
 -14   1   8       20.15       17.55      0.94 o 
 -13   1   8      120.95      113.52      2.55 o 
 -12   1   8      421.57      431.05      7.53 o 
 -11   1   8      376.76      367.64      6.48 o 
 -10   1   8      293.93      291.59      4.67 o 
  -9   1   8      184.95      195.12      2.99 o 
  -8   1   8      206.43      191.59      2.92 o 
  -7   1   8        7.51        5.92      0.44 o 
  -6   1   8        0.20        0.49      0.24 o 
  -5   1   8       38.31       40.02      1.00 o 
  -4   1   8       48.67       51.93      1.17 o 
  -3   1   8      154.40      172.42      3.22 o 
  -2   1   8       20.23       23.50      1.03 o 
  -1   1   8       61.53       60.74      1.26 o 
   0   1   8      440.77      467.84     10.30 o 
   1   1   8       90.87      108.84      1.99 o 
   2   1   8       29.97       33.21      0.85 o 
   3   1   8       10.30        6.61      0.48 o 
   4   1   8        1.81        1.06      0.27 o 
   5   1   8        0.09       -0.10      0.25 o 
   6   1   8        3.16        3.04      0.39 o 
   7   1   8        0.03       -0.19      0.33 o 
   8   1   8        0.21        0.13      0.30 o 
   9   1   8        2.75        1.65      0.41 o 
  10   1   8        0.41        0.45      0.40 o 
  11   1   8        3.72        3.44      0.55 o 
  12   1   8        0.69       -0.25      0.44 o 
  13   1   8        0.51        0.20      0.61 o 
  14   1   8        1.92        1.10      0.69 o 
  15   1   8        3.57        2.87      0.80 o 
  16   1   8        5.78        5.40      1.22 o 
 -21   2   8        9.58       16.30      2.48 o 
 -20   2   8        2.14        2.47      0.81 o 
 -19   2   8        1.45        1.72      0.71 o 
 -18   2   8        2.88        2.80      0.65 o 
 -17   2   8        3.95        4.55      0.71 o 
 -16   2   8        0.75       -0.07      0.55 o 
 -15   2   8        0.00       -0.35      0.45 o 
 -14   2   8      108.82      101.80      2.64 o 
 -13   2   8       28.93       24.55      1.03 o 
 -12   2   8       84.35       88.08      2.04 o 
 -11   2   8        0.94       -0.03      0.33 o 
 -10   2   8       34.20       35.96      1.36 o 
  -9   2   8       84.09       85.37      1.91 o 
  -8   2   8        5.79        6.78      0.47 o 
  -7   2   8        0.01       -0.06      0.26 o 
  -6   2   8       36.61       41.06      1.15 o 
  -5   2   8        4.67        5.33      0.45 o 
  -4   2   8       44.89       46.22      1.23 o 
  -3   2   8      136.89      139.82      2.73 o 
  -2   2   8      389.02      396.48      7.68 o 
  -1   2   8        1.67        0.15      0.43 o 
   0   2   8       33.29       39.21      1.34 o 
   1   2   8      110.18      118.26      2.75 o 
   2   2   8        0.61        0.19      0.38 o 
   3   2   8       27.11       27.76      0.86 o 
   4   2   8        4.77        6.30      0.45 o 
   5   2   8        1.07        1.44      0.32 o 
   6   2   8        1.86        2.09      0.36 o 
   7   2   8        8.24       10.42      0.59 o 
   8   2   8       32.93       34.01      1.04 o 
   9   2   8        5.41        4.88      0.50 o 
  10   2   8        6.39        3.53      0.47 o 
  11   2   8        0.02       -0.36      0.36 o 
  12   2   8        0.39       -0.35      0.41 o 
  13   2   8        0.00       -0.30      0.44 o 
  14   2   8        0.13       -0.09      0.50 o 
  15   2   8        0.08       -0.55      0.55 o 
 -19   3   8       12.91       16.07      2.06 o 
 -18   3   8        0.37        0.26      0.89 o 
 -17   3   8        0.01        0.51      0.84 o 
 -16   3   8        0.93        0.16      0.77 o 
 -15   3   8        4.03        4.58      0.81 o 
 -14   3   8       13.76       12.08      1.73 o 
 -13   3   8       46.72       42.55      1.74 o 
 -12   3   8       15.51       15.24      1.13 o 
 -11   3   8        1.23        1.11      0.53 o 
 -10   3   8       34.01       33.00      1.44 o 
  -9   3   8        3.09        2.42      0.57 o 
  -8   3   8        2.65        1.88      0.45 o 
  -7   3   8       35.80       39.11      1.50 o 
  -6   3   8        0.21        0.59      0.45 o 
  -5   3   8        5.44        5.41      0.67 o 
  -4   3   8        3.86        3.09      0.59 o 
  -3   3   8       42.26       48.80      1.71 o 
  -2   3   8      275.30      328.63      6.74 o 
  -1   3   8        4.74        3.85      0.96 o 
   0   3   8        1.65        0.59      0.99 o 
   1   3   8        0.02       -0.74      0.77 o 
   2   3   8        2.55        0.97      0.55 o 
   3   3   8       16.56       19.74      1.09 o 
   4   3   8        2.97        2.98      0.73 o 
   5   3   8        5.79        6.97      0.74 o 
   6   3   8       20.99       21.84      1.03 o 
   7   3   8        5.37        4.49      0.59 o 
   8   3   8        7.27        5.27      0.65 o 
   9   3   8       16.61       15.77      0.98 o 
  10   3   8       13.41       14.62      0.87 o 
  11   3   8        0.14        0.12      0.60 o 
  12   3   8        1.06        2.35      0.55 o 
  13   3   8        0.02       -0.16      0.39 o 
 -16   4   8        0.10       -0.33      0.71 o 
 -15   4   8        0.00       -0.30      0.62 o 
 -14   4   8        2.71        1.88      0.68 o 
 -13   4   8        0.05       -0.55      0.57 o 
 -12   4   8        0.29       -0.14      0.56 o 
 -11   4   8        8.06        8.02      0.87 o 
 -10   4   8       12.92       12.90      1.02 o 
  -9   4   8        0.75        0.14      0.46 o 
  -8   4   8        0.61        0.31      0.52 o 
  -7   4   8        0.01       -0.04      0.51 o 
  -6   4   8        0.07       -0.32      0.49 o 
  -5   4   8        1.34        1.95      0.60 o 
  -4   4   8       45.31       49.03      1.79 o 
  -3   4   8        8.32       11.29      0.97 o 
  -2   4   8        1.40        1.53      0.67 o 
  -1   4   8        1.08        0.74      0.58 o 
   0   4   8        6.96        7.85      0.92 o 
   1   4   8        0.22        0.35      0.57 o 
   2   4   8        0.43        0.21      0.57 o 
   3   4   8        0.77        0.49      0.48 o 
   4   4   8        0.66        0.94      0.50 o 
   5   4   8        0.92        1.47      0.55 o 
   6   4   8        0.57        0.16      0.56 o 
   7   4   8        8.67        7.20      0.73 o 
   8   4   8       13.63       14.94      0.98 o 
   9   4   8        1.63        0.97      0.54 o 
  10   4   8        0.12        0.60      0.60 o 
 -10   5   8        0.04        0.58      0.66 o 
  -9   5   8        3.89        3.43      0.71 o 
  -8   5   8        4.88        5.49      0.86 o 
  -7   5   8        0.17        0.01      0.53 o 
  -6   5   8        0.16        0.24      0.60 o 
  -5   5   8        0.20        0.09      0.57 o 
  -4   5   8        0.61        0.87      0.61 o 
  -3   5   8        1.61        0.61      0.61 o 
  -2   5   8        2.64        2.05      0.75 o 
  -1   5   8        0.12       -0.26      0.60 o 
   0   5   8        1.01       -0.56      0.59 o 
   1   5   8        0.24        0.46      0.52 o 
   2   5   8        0.09        0.01      0.51 o 
   3   5   8        0.24        0.57      0.53 o 
   4   5   8        0.16        0.15      0.53 o 
   5   5   8        2.52        3.90      0.70 o 
 -21   1   9        0.08       -0.59      1.20 o 
 -20   1   9        9.70        9.50      1.22 o 
 -19   1   9      104.78      122.71      3.39 o 
 -18   1   9        0.31        0.28      0.57 o 
 -17   1   9        0.81        0.29      0.52 o 
 -16   1   9        1.30        0.77      0.51 o 
 -15   1   9        0.62        1.33      0.52 o 
 -14   1   9        5.81        5.53      0.70 o 
 -13   1   9       53.84       55.01      1.84 o 
 -12   1   9        8.33        6.36      0.74 o 
 -11   1   9       30.03       33.40      1.12 o 
 -10   1   9      348.31      356.84      5.64 o 
  -9   1   9       94.14      106.36      2.36 o 
  -8   1   9      133.89      130.00      2.41 o 
  -7   1   9       10.15        9.31      0.59 o 
  -6   1   9       10.49       15.29      0.69 o 
  -5   1   9        2.11        2.03      0.37 o 
  -4   1   9       22.32       20.81      0.86 o 
  -3   1   9       18.86       17.60      0.82 o 
  -2   1   9        2.08        0.95      0.51 o 
  -1   1   9       14.42       14.57      0.90 o 
   0   1   9       11.39        9.81      0.65 o 
   1   1   9      132.35      149.30      2.38 o 
   2   1   9        0.95        0.54      0.28 o 
   3   1   9      115.69      132.58      2.05 o 
   4   1   9        0.87        0.25      0.32 o 
   5   1   9        0.00       -0.26      0.33 o 
   6   1   9        2.70        4.22      0.44 o 
   7   1   9       14.24       15.36      0.72 o 
   8   1   9       29.48       32.13      1.08 o 
   9   1   9       13.98       13.39      0.91 o 
  10   1   9        0.36       -0.34      0.42 o 
  11   1   9        0.40        0.15      0.55 o 
  12   1   9        2.79        1.90      0.66 o 
  13   1   9        0.37       -0.27      0.61 o 
  14   1   9        0.15        0.41      0.68 o 
  15   1   9        0.02        0.20      0.72 o 
 -20   2   9        3.08        3.43      0.93 o 
 -19   2   9        0.00        0.07      0.67 o 
 -18   2   9        3.35        4.87      0.87 o 
 -17   2   9        3.58        4.67      0.82 o 
 -16   2   9        9.10        7.41      0.78 o 
 -15   2   9       12.20       12.79      1.09 o 
 -14   2   9        6.56        4.12      0.62 o 
 -13   2   9        0.01       -0.43      0.43 o 
 -12   2   9        7.55        3.88      0.54 o 
 -11   2   9       22.99       16.80      0.86 o 
 -10   2   9        6.94        3.76      0.45 o 
  -9   2   9      298.25      304.77      4.85 o 
  -8   2   9       66.41       73.65      1.79 o 
  -7   2   9       43.23       47.80      1.34 o 
  -6   2   9       68.75       64.59      1.60 o 
  -5   2   9       79.16       79.54      1.84 o 
  -4   2   9       84.95       92.88      2.06 o 
  -3   2   9       84.93       93.91      2.35 o 
  -2   2   9      188.78      206.14      4.37 o 
  -1   2   9        1.98        2.14      0.93 o 
   0   2   9      245.22      263.88      5.44 o 
   1   2   9        0.24       -0.41      0.41 o 
   2   2   9        1.81        0.30      0.42 o 
   3   2   9       12.35       11.64      0.74 o 
   4   2   9        2.71        2.05      0.41 o 
   5   2   9        0.30        0.20      0.34 o 
   6   2   9        0.02        0.28      0.35 o 
   7   2   9        0.07        0.44      0.34 o 
   8   2   9       10.33        7.69      0.66 o 
   9   2   9       11.73       12.97      0.72 o 
  10   2   9        1.77        1.09      0.42 o 
  11   2   9        0.10       -0.07      0.43 o 
  12   2   9        0.57        0.71      0.48 o 
  13   2   9        0.53        1.11      0.58 o 
  14   2   9        0.01       -0.26      0.56 o 
 -18   3   9       10.84       13.61      1.70 o 
 -17   3   9        0.64       -0.82      0.82 o 
 -16   3   9        3.54        2.80      0.99 o 
 -15   3   9        1.10        1.14      0.87 o 
 -14   3   9        0.00        0.06      0.58 o 
 -13   3   9        0.19       -0.51      0.51 o 
 -12   3   9        0.80        0.22      0.56 o 
 -11   3   9       28.41       25.73      1.38 o 
 -10   3   9       46.35       45.21      1.49 o 
  -9   3   9        4.99        3.58      0.70 o 
  -8   3   9        2.23        1.83      0.59 o 
  -7   3   9       14.74       15.18      1.07 o 
  -6   3   9       21.16       22.05      1.23 o 
  -5   3   9        9.94       14.48      1.42 o 
  -4   3   9        0.64        0.92      0.52 o 
  -3   3   9        0.12        0.71      0.60 o 
  -2   3   9       81.55       97.60      3.13 o 
  -1   3   9        9.32       10.75      1.10 o 
   0   3   9        0.22       -0.52      0.52 o 
   1   3   9        0.01       -0.56      0.56 o 
   2   3   9        3.58        1.70      0.75 o 
   3   3   9        1.17        0.87      0.34 o 
   4   3   9        1.77        1.12      0.39 o 
   5   3   9        9.14        7.39      1.00 o 
   6   3   9       10.41        9.37      0.64 o 
   7   3   9       14.22       14.17      0.78 o 
   8   3   9        6.36        6.35      0.60 o 
   9   3   9        1.14        1.15      0.45 o 
  10   3   9        0.11       -0.02      0.44 o 
  11   3   9        2.54        2.89      0.65 o 
  12   3   9        0.18        0.55      0.63 o 
 -15   4   9        1.36        0.17      0.67 o 
 -14   4   9        0.61       -0.62      0.62 o 
 -13   4   9        0.49        0.83      0.65 o 
 -12   4   9        2.04        1.75      0.57 o 
 -11   4   9       20.64       20.08      1.11 o 
 -10   4   9       10.88       11.89      1.97 o 
  -9   4   9       15.63       16.31      1.65 o 
  -8   4   9       23.59       29.61      1.48 o 
  -7   4   9        5.64        5.79      1.10 o 
  -6   4   9        0.08        0.28      0.56 o 
  -5   4   9        0.03       -0.08      0.64 o 
  -4   4   9       18.15       22.89      1.46 o 
  -3   4   9        6.31        6.53      0.95 o 
  -2   4   9        2.27        2.59      0.75 o 
  -1   4   9        2.33        4.15      1.66 o 
   0   4   9        7.13        5.18      0.87 o 
   1   4   9       13.87       13.96      1.24 o 
   2   4   9        0.03       -0.07      0.49 o 
   3   4   9        0.43        0.29      0.54 o 
   4   4   9        1.84        1.29      0.57 o 
   5   4   9        5.25        5.26      0.75 o 
   6   4   9        1.08        0.09      0.50 o 
   7   4   9        0.01        0.28      0.51 o 
   8   4   9        0.68        0.26      0.55 o 
   9   4   9        0.19        0.51      0.61 o 
  -8   5   9        1.72        1.61      1.67 o 
  -7   5   9        0.89        1.36      0.72 o 
  -6   5   9        2.11        2.28      0.69 o 
  -5   5   9        1.10        1.56      0.67 o 
  -4   5   9        0.15        0.46      0.67 o 
  -3   5   9        0.44        0.09      0.66 o 
  -2   5   9        0.75        0.62      0.71 o 
  -1   5   9        0.25        0.57      0.67 o 
   0   5   9        0.03       -0.36      0.64 o 
   1   5   9        1.52        1.67      0.61 o 
   2   5   9        1.94        0.64      0.59 o 
 -21   0  10        2.69        1.46      1.31 o 
 -20   0  10       27.87       28.41      2.74 o 
 -19   0  10       12.68       16.10      2.13 o 
 -18   0  10       11.32        9.34      1.68 o 
 -17   0  10       89.51       98.73      5.00 o 
 -16   0  10       48.48       54.20      3.41 o 
 -15   0  10       71.51       73.05      4.01 o 
 -14   0  10       10.72       11.18      1.66 o 
 -13   0  10       21.09       20.33      2.09 o 
 -12   0  10       21.83       22.26      1.55 o 
 -11   0  10       19.29       16.10      1.34 o 
 -10   0  10      716.76      723.89     17.10 o 
  -9   0  10       33.27       25.97      1.64 o 
  -8   0  10        7.54        6.36      0.91 o 
  -7   0  10      141.02      129.77      3.90 o 
  -6   0  10       70.08       54.47      2.83 o 
  -5   0  10       27.42       23.01      1.41 o 
  -4   0  10        7.31        9.91      0.98 o 
  -3   0  10       12.20       18.33      1.27 o 
  -2   0  10       26.83       28.92      1.54 o 
  -1   0  10       35.02       42.83      1.58 o 
   0   0  10        7.88        8.14      0.70 o 
   1   0  10       81.65       93.04      2.91 o 
   2   0  10      191.62      236.91      6.24 o 
   3   0  10      163.97      216.64      5.82 o 
   4   0  10        9.01        9.28      1.78 o 
   5   0  10       52.38       50.51      2.10 o 
   6   0  10        0.45       -0.30      0.61 o 
   7   0  10        5.34        3.06      0.80 o 
   8   0  10       15.31       12.39      2.19 o 
   9   0  10        2.28        1.03      0.72 o 
  10   0  10        1.96        2.39      1.19 o 
  11   0  10        1.34        0.19      1.01 o 
  12   0  10        0.80        0.17      1.14 o 
  13   0  10        1.62        0.67      1.16 o 
  14   0  10        4.98        3.93      1.53 o 
 -20   1  10        5.71        5.75      1.03 o 
 -19   1  10       10.04        9.36      1.19 o 
 -18   1  10        0.44        0.01      0.61 o 
 -17   1  10        1.02        1.05      0.58 o 
 -16   1  10        7.85        8.01      0.88 o 
 -15   1  10        6.83        8.71      0.87 o 
 -14   1  10       19.36       17.76      1.02 o 
 -13   1  10       47.30       43.16      1.46 o 
 -12   1  10      203.84      187.12      3.76 o 
 -11   1  10       22.52       19.30      1.16 o 
 -10   1  10      189.76      200.83      4.56 o 
  -9   1  10      181.29      163.32      3.83 o 
  -8   1  10      195.51      190.20      4.31 o 
  -7   1  10       23.37       19.56      0.94 o 
  -6   1  10        0.44        0.33      0.36 o 
  -5   1  10        0.24       -0.36      0.36 o 
  -4   1  10        0.02       -0.30      0.30 o 
  -3   1  10       41.53       40.73      1.26 o 
  -2   1  10       94.89      103.21      2.30 o 
  -1   1  10      175.59      196.64      4.43 o 
   0   1  10      504.50      569.05      8.59 o 
   1   1  10       78.58       81.74      1.80 o 
   2   1  10       10.26        7.35      0.54 o 
   3   1  10        3.62        2.96      0.46 o 
   4   1  10        2.00        2.25      0.45 o 
   5   1  10       13.41       20.61      0.81 o 
   6   1  10        0.08        0.25      0.42 o 
   7   1  10        2.08        2.25      0.51 o 
   8   1  10        3.69        2.71      0.81 o 
   9   1  10        0.34       -0.14      0.54 o 
  10   1  10        2.53        2.50      0.65 o 
  11   1  10        1.40        0.71      0.61 o 
  12   1  10        0.01        0.20      0.63 o 
  13   1  10        1.06        0.53      0.68 o 
  14   1  10        0.57        0.82      0.75 o 
 -19   2  10       38.12       42.54      2.00 o 
 -18   2  10        0.30       -0.15      0.63 o 
 -17   2  10       10.25       13.31      1.16 o 
 -16   2  10       16.38       18.82      1.30 o 
 -15   2  10        0.13        0.20      0.94 o 
 -14   2  10        0.46        0.48      0.53 o 
 -13   2  10        2.33        2.03      0.53 o 
 -12   2  10        6.47        6.61      0.65 o 
 -11   2  10       93.74       85.71      2.07 o 
 -10   2  10      155.45      156.38      3.19 o 
  -9   2  10       51.47       55.45      2.02 o 
  -8   2  10      203.40      222.81      4.20 o 
  -7   2  10       23.41       22.77      1.02 o 
  -6   2  10        2.07        0.55      0.43 o 
  -5   2  10        1.77        1.17      0.46 o 
  -4   2  10       36.91       37.09      1.36 o 
  -3   2  10       31.59       35.13      1.32 o 
  -2   2  10       33.12       37.68      1.84 o 
  -1   2  10        0.97        1.20      0.47 o 
   0   2  10       90.01       97.58      2.52 o 
   1   2  10        9.96       10.61      0.82 o 
   2   2  10       11.85       11.42      0.97 o 
   3   2  10        8.51        8.93      0.63 o 
   4   2  10        0.09        0.22      0.45 o 
   5   2  10        0.29        0.87      0.40 o 
   6   2  10        0.05        0.19      0.38 o 
   7   2  10        1.52        1.05      0.42 o 
   8   2  10        6.17        7.30      0.71 o 
   9   2  10        1.66        0.98      0.54 o 
  10   2  10        0.65       -0.32      0.48 o 
  11   2  10        3.95        1.49      0.67 o 
  12   2  10        0.96        2.89      0.75 o 
 -17   3  10        0.17        0.26      1.16 o 
 -16   3  10        4.03        3.27      1.07 o 
 -15   3  10        1.18        0.91      0.89 o 
 -14   3  10        0.46        0.01      0.82 o 
 -13   3  10        2.33        2.81      0.62 o 
 -12   3  10        5.33        4.18      0.65 o 
 -11   3  10        0.25       -0.43      0.53 o 
 -10   3  10        2.14        2.38      0.69 o 
  -9   3  10       19.06       21.38      1.36 o 
  -8   3  10       18.89       18.93      1.26 o 
  -7   3  10       16.16       15.38      1.14 o 
  -6   3  10        1.11        1.29      0.61 o 
  -5   3  10       28.89       38.38      1.67 o 
  -4   3  10        0.71        0.17      0.62 o 
  -3   3  10        1.65        1.27      0.71 o 
  -2   3  10       24.28       29.40      1.68 o 
  -1   3  10        4.65        4.46      0.85 o 
   0   3  10        3.09        2.66      0.92 o 
   1   3  10        3.67        5.01      1.33 o 
   2   3  10        2.82        1.56      0.44 o 
   3   3  10       12.71       13.85      0.79 o 
   4   3  10        1.09        1.08      0.42 o 
   5   3  10        2.03        1.86      0.44 o 
   6   3  10        1.72        2.09      0.47 o 
   7   3  10        0.19        0.60      0.42 o 
   8   3  10        0.89       -0.11      0.41 o 
   9   3  10        4.97        5.38      0.62 o 
  10   3  10        5.06        5.83      0.65 o 
  11   3  10        0.37        0.78      0.66 o 
 -14   4  10        0.03        0.36      0.61 o 
 -13   4  10        1.14        1.01      0.60 o 
 -12   4  10        0.00       -0.14      0.63 o 
 -11   4  10        0.09        0.65      0.64 o 
 -10   4  10        0.21       -0.59      0.59 o 
  -9   4  10        9.55       10.08      1.33 o 
  -8   4  10       11.92       14.77      1.52 o 
  -7   4  10        9.10        9.52      1.00 o 
  -6   4  10        2.97        3.04      0.96 o 
  -5   4  10        5.95        7.36      0.94 o 
  -4   4  10        0.18        0.99      0.68 o 
  -3   4  10        0.01        0.10      0.62 o 
  -2   4  10        0.12       -0.38      0.62 o 
  -1   4  10        6.08        7.77      1.04 o 
   0   4  10        7.41        7.38      1.03 o 
   1   4  10        0.17       -0.44      0.62 o 
   2   4  10        1.87        1.23      0.60 o 
   3   4  10        0.14        0.38      0.54 o 
   4   4  10        0.34        0.66      1.14 o 
   5   4  10        0.66        0.30      0.57 o 
   6   4  10        1.36        1.72      0.59 o 
   7   4  10        1.97        3.16      0.75 o 
 -20   1  11        1.78        1.25      1.40 o 
 -19   1  11        5.10        4.95      1.00 o 
 -18   1  11        0.19        0.24      0.75 o 
 -17   1  11       82.79       89.66      2.56 o 
 -16   1  11        0.89        0.73      0.53 o 
 -15   1  11        0.00        0.85      0.51 o 
 -14   1  11        1.72        1.74      0.52 o 
 -13   1  11       35.81       37.31      1.76 o 
 -12   1  11       10.88       10.86      1.19 o 
 -11   1  11        5.91        4.91      0.72 o 
 -10   1  11        7.95        8.23      0.84 o 
  -9   1  11        0.16        0.12      0.47 o 
  -8   1  11       30.72       40.95      2.08 o 
  -7   1  11       52.22       52.34      1.80 o 
  -6   1  11        9.07        8.33      0.82 o 
  -5   1  11       46.13       47.61      1.93 o 
  -4   1  11        0.67       -0.11      0.43 o 
  -3   1  11       12.21       13.74      1.09 o 
  -2   1  11       30.20       30.45      1.34 o 
  -1   1  11       23.44       24.19      1.04 o 
   0   1  11       37.07       41.97      1.54 o 
   1   1  11        0.14       -0.44      0.44 o 
   2   1  11       71.86       77.33      1.96 o 
   3   1  11        3.21        3.28      0.64 o 
   4   1  11       11.54       13.13      0.98 o 
   5   1  11       26.29       30.40      1.68 o 
   6   1  11        7.64        8.19      1.05 o 
   7   1  11        0.16        0.36      1.27 o 
   8   1  11        1.13        0.41      0.69 o 
   9   1  11        0.18        0.24      0.70 o 
  10   1  11        6.00        4.68      0.98 o 
  11   1  11        6.99        6.03      0.88 o 
  12   1  11        0.47       -0.11      0.67 o 
  13   1  11        0.17        0.71      1.19 o 
 -18   2  11        0.92        0.91      0.81 o 
 -17   2  11       22.06       26.28      1.39 o 
 -16   2  11        6.69        5.99      0.78 o 
 -15   2  11        0.39        0.58      0.54 o 
 -14   2  11        0.02        0.06      0.47 o 
 -13   2  11        5.02        4.10      0.73 o 
 -12   2  11        0.23       -0.26      0.49 o 
 -11   2  11       18.29       20.76      1.29 o 
 -10   2  11        8.82       13.62      1.55 o 
  -9   2  11       54.98       57.48      1.87 o 
  -8   2  11      197.08      193.10      3.79 o 
  -7   2  11       13.23       12.23      0.83 o 
  -6   2  11       49.99       51.29      2.22 o 
  -5   2  11        0.44       -0.10      0.46 o 
  -4   2  11        0.09       -0.39      0.39 o 
  -3   2  11        0.64       -0.35      0.40 o 
  -2   2  11        3.27        3.80      0.60 o 
  -1   2  11        6.99        8.10      0.97 o 
   0   2  11       44.05       51.97      1.73 o 
   1   2  11        8.56        7.21      0.74 o 
   2   2  11       17.28       15.52      0.83 o 
   3   2  11       38.07       42.85      1.27 o 
   4   2  11        5.62        6.53      0.61 o 
   5   2  11        4.84        5.89      0.60 o 
   6   2  11        1.29        0.63      0.44 o 
   7   2  11        6.36        6.58      1.06 o 
   8   2  11        1.03       -0.12      0.55 o 
   9   2  11        4.09        4.13      1.36 o 
  10   2  11        3.03        4.81      0.85 o 
  11   2  11        0.02       -0.74      0.74 o 
 -16   3  11        1.96        1.37      0.91 o 
 -15   3  11       12.63       16.05      1.58 o 
 -14   3  11        1.04        0.70      0.76 o 
 -13   3  11        0.13        0.18      0.99 o 
 -12   3  11        0.49        1.76      0.90 o 
 -11   3  11        0.40       -0.02      0.60 o 
 -10   3  11        0.09       -0.55      0.71 o 
  -9   3  11       22.10       22.34      1.41 o 
  -8   3  11       19.31       23.36      1.44 o 
  -7   3  11       50.29       52.20      2.96 o 
  -6   3  11       79.31       96.61      2.85 o 
  -5   3  11        0.89       -0.51      0.92 o 
  -4   3  11        0.26        0.12      0.70 o 
  -3   3  11       22.30       26.37      1.70 o 
  -2   3  11       15.38       20.81      1.60 o 
  -1   3  11        5.77        4.75      0.94 o 
   0   3  11        0.39        1.31      0.96 o 
   1   3  11        3.30        2.97      0.50 o 
   2   3  11       10.86       10.10      0.71 o 
   3   3  11        0.12       -0.40      0.46 o 
   4   3  11        1.26        0.70      0.42 o 
   5   3  11        0.55        0.67      0.43 o 
   6   3  11        2.37        2.00      0.53 o 
   7   3  11        1.10        1.30      0.48 o 
   8   3  11        0.02        0.49      0.47 o 
   9   3  11        0.41        0.44      0.65 o 
 -12   4  11        0.71        0.13      0.69 o 
 -11   4  11        0.63        0.43      0.68 o 
 -10   4  11        0.02        0.76      0.68 o 
  -9   4  11        1.40        1.16      0.70 o 
  -8   4  11        0.00       -0.61      0.61 o 
  -7   4  11        2.00        2.10      0.74 o 
  -6   4  11        0.03        0.19      0.75 o 
  -5   4  11        2.33        2.91      0.86 o 
  -4   4  11        6.59        5.68      1.00 o 
  -3   4  11        8.89        9.25      1.17 o 
  -2   4  11        0.17       -0.04      0.71 o 
  -1   4  11        0.03       -0.67      0.67 o 
   0   4  11        3.79        2.61      0.87 o 
   1   4  11        0.83        0.36      0.60 o 
   2   4  11        0.53        0.23      0.57 o 
   3   4  11        3.00        2.57      0.70 o 
   4   4  11        0.12       -0.26      0.59 o 
   5   4  11        0.17        0.41      0.61 o 
 -19   0  12       23.52       25.79      2.75 o 
 -18   0  12        8.69       10.49      1.86 o 
 -17   0  12       22.45       20.17      2.35 o 
 -16   0  12        2.51        0.30      1.03 o 
 -15   0  12       61.96       69.79      4.00 o 
 -14   0  12        9.74       10.82      1.75 o 
 -13   0  12       20.80       19.46      2.16 o 
 -12   0  12        8.55       11.35      1.73 o 
 -11   0  12       84.53       90.64      4.60 o 
 -10   0  12       96.94       89.27      4.51 o 
  -9   0  12       22.04       22.46      2.34 o 
  -8   0  12       48.09       47.62      3.01 o 
  -7   0  12       37.37       34.09      2.54 o 
  -6   0  12       41.37       36.54      2.63 o 
  -5   0  12       94.27       93.74      4.53 o 
  -4   0  12        0.31       -0.06      0.78 o 
  -3   0  12       13.49       14.32      1.81 o 
  -2   0  12        2.04        1.08      0.87 o 
  -1   0  12        8.59        9.19      1.48 o 
   0   0  12       63.83       64.66      3.65 o 
   1   0  12      101.92      121.54      5.65 o 
   2   0  12      226.31      279.45     10.74 o 
   3   0  12       41.91       50.88      3.40 o 
   4   0  12       27.63       18.68      2.08 o 
   5   0  12        4.18        1.08      1.03 o 
   6   0  12       15.60       11.93      1.84 o 
   7   0  12        0.05        1.36      1.12 o 
   8   0  12        1.29        1.11      1.12 o 
   9   0  12        1.24       -0.11      1.08 o 
  10   0  12        1.08        0.39      1.14 o 
  11   0  12        0.96       -1.00      1.17 o 
 -19   1  12        2.21        0.19      1.35 o 
 -18   1  12       30.01       30.32      1.95 o 
 -17   1  12       18.97       21.48      2.56 o 
 -16   1  12        6.92        7.22      1.17 o 
 -15   1  12        5.92        3.64      0.76 o 
 -14   1  12       32.76       40.02      2.77 o 
 -13   1  12        4.97        4.48      0.74 o 
 -12   1  12        9.11       11.09      0.98 o 
 -11   1  12       11.23       10.07      0.94 o 
 -10   1  12       59.82       57.81      1.99 o 
  -9   1  12       49.83       50.37      1.85 o 
  -8   1  12      210.35      197.05      4.58 o 
  -7   1  12        7.48        8.85      0.89 o 
  -6   1  12        7.85        4.77      0.72 o 
  -5   1  12       23.68       24.87      1.45 o 
  -4   1  12        1.31        0.06      0.47 o 
  -3   1  12        0.22        0.70      0.49 o 
  -2   1  12       11.49       10.34      0.90 o 
  -1   1  12       20.29       26.44      1.58 o 
   0   1  12       10.74       13.12      1.76 o 
   1   1  12        0.04       -0.45      0.45 o 
   2   1  12       33.95       32.68      1.71 o 
   3   1  12       40.21       42.34      1.98 o 
   4   1  12       16.57       19.09      2.65 o 
   5   1  12        5.85        7.43      1.00 o 
   6   1  12        3.38        2.11      0.79 o 
   7   1  12        4.61        4.01      0.91 o 
   8   1  12        0.05        0.35      0.71 o 
   9   1  12        0.15       -0.22      0.74 o 
  10   1  12        0.00       -0.26      0.79 o 
  11   1  12        0.27       -0.77      1.06 o 
 -17   2  12       22.92       24.53      1.39 o 
 -16   2  12        2.26        3.43      0.83 o 
 -15   2  12       22.17       21.13      1.79 o 
 -14   2  12        4.35        3.08      0.74 o 
 -13   2  12        0.66        0.11      0.58 o 
 -12   2  12       13.09       10.87      1.19 o 
 -11   2  12        2.41        2.09      0.66 o 
 -10   2  12       27.19       21.55      1.36 o 
  -9   2  12        2.37        3.48      0.73 o 
  -8   2  12        0.05        0.65      0.58 o 
  -7   2  12        0.48       -0.02      0.54 o 
  -6   2  12       36.89       37.46      3.24 o 
  -5   2  12        4.01        5.00      0.80 o 
  -4   2  12       18.35       17.59      1.09 o 
  -3   2  12       12.79       16.14      1.35 o 
  -2   2  12        1.14        0.12      0.50 o 
  -1   2  12       23.66       23.01      2.19 o 
   0   2  12       38.12       45.26      1.68 o 
   1   2  12       23.66       26.09      1.14 o 
   2   2  12        9.57       10.88      0.75 o 
   3   2  12        0.29       -0.28      0.40 o 
   4   2  12        0.04        0.02      0.46 o 
   5   2  12        0.03        0.83      0.51 o 
   6   2  12        0.00       -0.17      0.53 o 
   7   2  12        2.00        1.68      0.76 o 
   8   2  12        0.20        0.53      0.72 o 
   9   2  12        0.01       -0.24      0.73 o 
 -15   3  12        2.78        2.99      1.54 o 
 -14   3  12        5.15        6.60      1.75 o 
 -13   3  12        0.28        0.52      1.17 o 
 -12   3  12        2.99        2.41      1.31 o 
 -11   3  12        4.38        3.77      1.30 o 
 -10   3  12        1.57        3.66      1.30 o 
  -9   3  12        0.54       -0.08      0.62 o 
  -8   3  12        9.51       11.96      1.16 o 
  -7   3  12       39.91       48.28      2.40 o 
  -6   3  12       64.34       70.28      2.82 o 
  -5   3  12        0.05        0.25      0.75 o 
  -4   3  12        0.24        0.48      0.78 o 
  -3   3  12        0.43       -0.55      0.68 o 
  -2   3  12        4.20        4.37      1.01 o 
  -1   3  12        2.51        1.74      1.67 o 
   0   3  12        2.94        2.47      0.51 o 
   1   3  12        0.41        0.46      0.46 o 
   2   3  12        0.68        0.50      0.57 o 
   3   3  12        1.09        0.44      0.42 o 
   4   3  12        0.03        0.35      0.43 o 
   5   3  12        4.58        4.25      0.58 o 
   6   3  12        1.39        1.73      0.51 o 
   7   3  12        0.07        0.17      0.58 o 
  -9   4  12       10.47        9.85      1.15 o 
  -8   4  12        7.95        7.36      1.02 o 
  -7   4  12        0.02       -0.35      1.04 o 
  -6   4  12        0.25       -0.68      0.71 o 
  -5   4  12        3.25        2.48      0.90 o 
  -4   4  12        7.47        7.97      1.35 o 
  -3   4  12        2.16        2.63      0.92 o 
  -2   4  12        0.72        1.79      0.87 o 
  -1   4  12        0.01        0.28      0.74 o 
   0   4  12        1.60        1.71      0.95 o 
   1   4  12        0.01       -0.26      0.61 o 
   2   4  12        1.17        1.31      0.68 o 
 -17   1  13        3.65        5.91      1.11 o 
 -16   1  13        2.42        1.27      0.98 o 
 -15   1  13       39.23       39.45      2.15 o 
 -14   1  13        3.70        3.70      1.16 o 
 -13   1  13        5.31        5.81      0.84 o 
 -12   1  13        7.08        6.25      0.84 o 
 -11   1  13        6.51        6.58      0.84 o 
 -10   1  13       16.50       15.05      1.14 o 
  -9   1  13        3.88        3.48      0.68 o 
  -8   1  13        0.22        0.65      0.54 o 
  -7   1  13        4.33        3.56      0.70 o 
  -6   1  13       25.12       19.78      1.23 o 
  -5   1  13        8.14        8.84      1.08 o 
  -4   1  13        0.74        0.26      0.68 o 
  -3   1  13       23.14       26.77      2.63 o 
  -2   1  13        0.02       -0.20      0.59 o 
  -1   1  13        0.62        1.50      0.91 o 
   0   1  13        1.88        2.69      1.01 o 
   1   1  13       14.07       14.79      1.80 o 
   2   1  13       12.08       13.49      1.73 o 
   3   1  13        2.08        1.44      1.05 o 
   4   1  13        7.86        5.11      1.25 o 
   5   1  13        8.27        6.39      1.42 o 
   6   1  13        0.00        0.19      0.99 o 
   7   1  13        0.12        0.23      0.99 o 
   8   1  13        2.79        3.23      0.91 o 
   9   1  13        1.68        1.74      0.92 o 
 -16   2  13        0.10        0.33      0.73 o 
 -15   2  13       13.13       13.76      2.00 o 
 -14   2  13        1.84        0.43      0.99 o 
 -13   2  13        0.56        0.70      0.67 o 
 -12   2  13        7.47        6.96      0.94 o 
 -11   2  13        1.47        1.18      0.65 o 
 -10   2  13        2.95        3.79      0.78 o 
  -9   2  13        2.12        1.39      1.31 o 
  -8   2  13       17.17       20.86      2.09 o 
  -7   2  13       45.26       46.14      2.03 o 
  -6   2  13       76.20       74.92      2.87 o 
  -5   2  13       21.55       22.92      1.51 o 
  -4   2  13        1.55        1.19      0.71 o 
  -3   2  13        2.19        1.93      0.73 o 
  -2   2  13        2.61        1.47      1.06 o 
  -1   2  13        2.99        4.06      0.82 o 
   0   2  13        2.90        3.16      0.76 o 
   1   2  13        0.05       -0.40      0.49 o 
   2   2  13        0.57        0.45      0.55 o 
   3   2  13        3.16        2.81      0.67 o 
   4   2  13        4.85        6.29      0.82 o 
   5   2  13        3.15        2.79      0.89 o 
   6   2  13        5.98        5.25      1.32 o 
   7   2  13        2.09        2.27      1.51 o 
   8   2  13        2.58        3.78      1.53 o 
 -13   3  13        7.43        5.69      1.68 o 
 -12   3  13        8.38        8.50      1.82 o 
 -11   3  13        2.10        1.23      1.29 o 
 -10   3  13        4.96        5.93      1.66 o 
  -9   3  13        5.93        9.77      1.85 o 
  -8   3  13        8.21        7.22      1.65 o 
  -7   3  13        0.01       -0.43      1.02 o 
  -6   3  13        0.75       -0.52      0.73 o 
  -5   3  13        0.04        1.54      0.87 o 
  -4   3  13       21.21       19.94      1.91 o 
  -3   3  13        3.51        3.31      0.95 o 
  -2   3  13        4.55        5.37      1.10 o 
  -1   3  13        0.08       -0.60      0.71 o 
   0   3  13        1.11        0.67      0.50 o 
   1   3  13        0.65        0.18      0.42 o 
   2   3  13        2.63        2.18      0.50 o 
   3   3  13        0.02       -0.22      0.44 o 
   4   3  13        2.45        2.37      0.55 o 
 -16   0  14       37.09       40.22      3.24 o 
 -15   0  14       93.79      119.08      5.99 o 
 -14   0  14       51.88       60.23      4.00 o 
 -13   0  14       17.55       22.82      2.63 o 
 -12   0  14        2.87        3.39      1.37 o 
 -11   0  14        3.65        4.53      1.39 o 
 -10   0  14        1.15        1.55      1.09 o 
  -9   0  14        6.36        6.33      1.53 o 
  -8   0  14       65.57       60.25      3.66 o 
  -7   0  14       33.88       35.79      2.80 o 
  -6   0  14       72.85       58.39      3.58 o 
  -5   0  14        2.44        2.11      1.14 o 
  -4   0  14       18.20       14.82      2.02 o 
  -3   0  14        0.04       -0.79      0.79 o 
  -2   0  14        5.03        2.67      1.17 o 
  -1   0  14       17.60       21.72      2.34 o 
   0   0  14        7.89        4.78      1.45 o 
   1   0  14       20.55       26.97      2.61 o 
   2   0  14        4.74        9.00      1.70 o 
   3   0  14        6.99        7.30      1.58 o 
   4   0  14       31.18       30.97      2.82 o 
   5   0  14       29.17       33.52      3.00 o 
 -15   1  14        0.83        0.36      1.32 o 
 -14   1  14        0.12       -0.28      0.92 o 
 -13   1  14        4.65        4.57      0.99 o 
 -12   1  14        5.88        7.56      1.11 o 
 -11   1  14        0.05        0.40      0.91 o 
 -10   1  14        5.40        6.63      1.38 o 
  -9   1  14       11.00       11.84      1.66 o 
  -8   1  14        9.84        8.74      1.50 o 
  -7   1  14        0.03        0.11      0.82 o 
  -6   1  14        0.34        0.75      0.87 o 
  -5   1  14        0.14       -0.29      0.83 o 
  -4   1  14        0.98        0.89      0.95 o 
  -3   1  14        6.59        4.25      1.19 o 
  -2   1  14       13.54       13.60      1.76 o 
  -1   1  14        1.71        1.28      0.98 o 
   0   1  14        0.25        0.37      0.88 o 
   1   1  14       11.47        9.89      1.64 o 
   2   1  14       24.95       25.27      2.40 o 
   3   1  14       17.82       13.51      1.85 o 
   4   1  14       10.75       11.49      1.72 o 
   5   1  14        0.23        2.09      1.16 o 
   6   1  14        3.84        3.45      1.29 o 
   7   1  14        0.04        1.00      1.12 o 
 -14   2  14        0.29       -0.90      1.21 o 
 -13   2  14        7.16        3.85      0.86 o 
 -12   2  14       31.70       37.73      1.98 o 
 -11   2  14        0.84        0.28      0.71 o 
 -10   2  14        2.24        1.40      0.73 o 
  -9   2  14        0.04        0.14      0.82 o 
  -8   2  14        0.14        0.11      0.97 o 
  -7   2  14        3.27        2.48      0.76 o 
  -6   2  14        5.59        5.40      0.90 o 
  -5   2  14       10.78       11.50      1.16 o 
  -4   2  14        1.10        2.07      0.75 o 
  -3   2  14       12.27       13.30      1.26 o 
  -2   2  14        0.20        0.80      0.66 o 
  -1   2  14        3.17        2.61      1.14 o 
   0   2  14        3.34        2.69      0.81 o 
   1   2  14        1.03        1.34      0.72 o 
   2   2  14        0.18        0.20      0.86 o 
   3   2  14        0.01        0.63      0.87 o 
   4   2  14        1.72        3.28      1.02 o 
 -10   3  14       10.30       14.40      2.31 o 
  -9   3  14        5.56        4.47      1.49 o 
  -8   3  14       11.98        9.56      1.85 o 
  -7   3  14       19.50       25.58      2.81 o 
  -6   3  14        4.10        7.22      1.69 o 
  -5   3  14        5.05        5.25      1.58 o 
  -4   3  14       16.94       18.27      2.42 o 
  -3   3  14        4.96        4.55      1.53 o 
  -2   3  14        0.28        0.85      1.16 o 
  -1   3  14        0.70       -0.55      1.07 o 
   0   3  14        0.58        0.23      0.63 o 
   1   3  14        1.85        2.15      0.62 o 
 -12   1  15       16.04       17.66      2.06 o 
 -11   1  15        0.69        0.41      0.97 o 
 -10   1  15        8.92        9.61      1.66 o 
  -9   1  15        0.12        0.10      0.95 o 
  -8   1  15        0.87       -0.61      0.89 o 
  -7   1  15        0.37        0.71      0.95 o 
  -6   1  15        6.20        7.92      1.50 o 
  -5   1  15       12.79       14.43      1.91 o 
  -4   1  15       20.97       17.54      2.07 o 
  -3   1  15        0.65       -0.85      0.85 o 
  -2   1  15        0.01       -0.54      0.87 o 
  -1   1  15        5.68        4.78      1.29 o 
   0   1  15        0.44        0.39      0.96 o 
   1   1  15        0.54        0.32      0.95 o 
   2   1  15        0.10        0.34      0.99 o 
   3   1  15        3.11        3.40      1.21 o 
   4   1  15        3.54        2.17      1.22 o 
 -11   2  15        0.28        0.91      1.48 o 
 -10   2  15       27.43       27.53      1.74 o 
  -9   2  15        5.00        3.67      0.89 o 
  -8   2  15        0.18        0.52      0.71 o 
  -7   2  15        3.36        2.57      0.83 o 
  -6   2  15        0.62       -0.10      0.67 o 
  -5   2  15        6.11        6.41      1.02 o 
  -4   2  15        6.92       10.81      1.20 o 
  -3   2  15        1.81        0.82      0.70 o 
  -2   2  15        1.89        1.38      0.75 o 
  -1   2  15        0.25        0.03      0.82 o 
   0   2  15        1.86        1.11      0.90 o 
 -11   0  16        2.41        3.40      1.46 o 
 -10   0  16       32.80       32.28      2.91 o 
  -9   0  16        4.82        6.85      1.70 o 
  -8   0  16        9.48       14.01      2.14 o 
  -7   0  16        4.69        3.72      1.43 o 
  -6   0  16        0.21        0.71      1.15 o 
  -5   0  16        5.74        7.01      1.66 o 
  -4   0  16        2.27        1.30      1.17 o 
  -3   0  16        0.28        0.70      1.16 o 
  -2   0  16        3.09        3.13      1.41 o 
  -1   0  16        0.45       -0.26      1.11 o 
   0   0  16        6.09        4.17      1.45 o 
   1   0  16       12.82       12.44      2.04 o 
  -8   1  16        1.79        1.16      1.07 o 
  -7   1  16        0.17       -0.95      0.95 o 
  -6   1  16        1.96        1.03      1.11 o 
  -5   1  16        1.09        0.44      1.00 o 
  -4   1  16        0.67       -0.83      0.83 o 
  -3   1  16        1.44        0.36      1.00 o 
  -2   1  16        0.00       -0.72      0.90 o 
  -1   1  16        0.81        1.32      1.06 o 
                                                 
